# Supplementary material for: Raised SPINK1 levels play a role in angiogenesis and the transendothelial migration of ALL cells
Source: Sci Rep. 2022 Feb 22;12:2999. doi: 10.1038/s41598-022-06946-6 (PMC8864021; doi:10.1038/s41598-022-06946-6)
Supplement: Supplementary file 3 — Supplementary Information 3. [file 41598_2022_6946_MOESM3_ESM.xlsx]

## Sheet: SPINK1_vs_NC.gene_DE.addAnno
Gene id	MeanTPM (SPINK1)	MeanTPM (NC)	log2FoldChange	pValue	qValue	result	GeneName	GeneDescription	GO	KEGG	KOG
ENSG00000164199	0.024773	0.0001	7.95262	0.00805353	0.0206627	-	ADGRV1	adhesion G protein-coupled receptor V1 [Source:HGNC Symbol;Acc:HGNC:17416]	GO:0045202;GO:0032420;GO:0007165;GO:0004871;GO:0005515;GO:0005886;GO:0007186;GO:0004930;GO:0016020;GO:0016021;GO:0004888;GO:0007166;GO:0007399;GO:0007154;GO:0050896;GO:0070062;GO:0009986;GO:0007601;GO:0005737;GO:0043235;GO:0016337;GO:0007605;GO:0045494;GO:0048496;GO:0050953;GO:0005509;GO:0050877	-	-
ENSG00000255330	0.039238	0.0001	8.61611	0.00805353	0.0206627	-	SOGA3	SOGA family member 3 [Source:HGNC Symbol;Acc:HGNC:21494]	GO:0010506;GO:0005615;GO:0016021;GO:0016020	-	-
ENSG00000137801	1801.82	1284.6	0.488132	0	0	-	THBS1	thrombospondin 1 [Source:HGNC Symbol;Acc:HGNC:11785]	GO:0005615;GO:0006954;GO:0008201;GO:0050840;GO:0016525;GO:0005737;GO:0071636;GO:0071363;GO:0071356;GO:0033574;GO:0009612;GO:0050431;GO:0005515;GO:0005576;GO:0007155;GO:0005509;GO:0005783;GO:0006986;GO:0070062;GO:0031012;GO:0016529;GO:0008284;GO:0009986;GO:0043066;GO:0030335;GO:0002576;GO:0000187;GO:0042535;GO:0009897;GO:0001948;GO:0031093;GO:0034976;GO:0030198;GO:0042327;GO:0043154;GO:0050921;GO:…	K16857-ko04015 Rap1 signaling pathway;ko04350 TGF-beta signaling pathway;ko04151 PI3K-Akt signaling pathway;ko04512 ECM-receptor interaction;ko04145 Phagosome;ko04115 p53 signaling pathway;ko04510 Focal adhesion;ko05206 MicroRNAs in cancer;ko05205 Proteoglycans in cancer;ko05219 Bladder cancer;ko05144 Malaria	-
ENSG00000170153	0.049224	0.0001	8.94322	0.00805353	0.0206627	-	RNF150	ring finger protein 150 [Source:HGNC Symbol;Acc:HGNC:23138]	GO:0046872;GO:0008270;GO:0016021;GO:0016020	-	KOG0800-FOG: Predicted E3 ubiquitin ligase[O]
ENSG00000136040	0.054594	0.0001	9.0926	0.0149595	0.035476	-	PLXNC1	plexin C1 [Source:HGNC Symbol;Acc:HGNC:9106]	GO:0005515;GO:0007165;GO:0016020;GO:0016021;GO:0017154;GO:0071526;GO:0005886;GO:0008360;GO:0043087;GO:0007155;GO:0005102;GO:0007162;GO:0050772	K06572-ko04360 Axon guidance	-
ENSG00000103489	0.061507	0.0001	9.26461	0.00237869	0.00709137	-	XYLT1	xylosyltransferase 1 [Source:HGNC Symbol;Acc:HGNC:15516]	GO:0005576;GO:0005794;GO:0016757;GO:0005789;GO:0005783;GO:0016740;GO:0016020;GO:0016021;GO:0000139;GO:0008375;GO:0030158;GO:0006024;GO:0030203;GO:0015012;GO:0030206	K00771-ko00532 Glycosaminoglycan biosynthesis - chondroitin sulfate / dermatan sulfate;ko00534 Glycosaminoglycan biosynthesis - heparan sulfate / heparin	KOG0799-Branching enzyme[G]
ENSG00000152291	23.4054	107.174	-2.19504	0	0	down	TGOLN2	trans-golgi network protein 2 [Source:HGNC Symbol;Acc:HGNC:15450]	GO:0005802;GO:0005515;GO:0005886;GO:0005794;GO:0005654;GO:0005829;GO:0016021;GO:0016020;GO:0044267;GO:0061024;GO:0005768;GO:0006895;GO:0005788;GO:0030133;GO:0030140;GO:0030665;GO:0043687	-	-
ENSG00000110799	2116.79	1655.33	0.354761	0	0	-	VWF	von Willebrand factor [Source:HGNC Symbol;Acc:HGNC:12726]	GO:0005576;GO:0005515;GO:0042803;GO:0007155;GO:0005783;GO:0005578;GO:0007596;GO:0042802;GO:0070062;GO:0031012;GO:0047485;GO:0031091;GO:0002576;GO:0002020;GO:0007599;GO:0030168;GO:0031093;GO:0030198;GO:0051087;GO:0005178;GO:0051260;GO:0005518;GO:0031589;GO:0009611;GO:0007597;GO:0001948;GO:0019865;GO:0033093	K03900-ko04151 PI3K-Akt signaling pathway;ko04512 ECM-receptor interaction;ko04510 Focal adhesion;ko04610 Complement and coagulation cascades;ko04611 Platelet activation	-
ENSG00000152582	0.074712	0.0001	9.5452	0.00436366	0.0120873	-	SPEF2	sperm flagellar 2 [Source:HGNC Symbol;Acc:HGNC:26293]	GO:0003676	-	-
ENSG00000124762	157.295	431.984	-1.4575	0	0	down	CDKN1A	cyclin dependent kinase inhibitor 1A [Source:HGNC Symbol;Acc:HGNC:1784]	GO:1904030;GO:0004860;GO:0032403;GO:0019901;GO:0016604;GO:0005515;GO:0016310;GO:0016301;GO:0005654;GO:0046872;GO:0005737;GO:0005634;GO:0007049;GO:0007050;GO:0004861;GO:0007346;GO:0072331;GO:0005829;GO:0006977;GO:0031625;GO:0043234;GO:0000082;GO:0005730;GO:0008285;GO:0030308;GO:0071493;GO:0000079;GO:0034198;GO:0004693;GO:0006357;GO:0048146;GO:2000379;GO:0007265;GO:0090398;GO:0006974;GO:0071479;GO:…	K06625-ko04012 ErbB signaling pathway;ko04630 Jak-STAT signaling pathway;ko04066 HIF-1 signaling pathway;ko04068 FoxO signaling pathway;ko04151 PI3K-Akt signaling pathway;ko04110 Cell cycle;ko04115 p53 signaling pathway;ko04921 Oxytocin signaling pathway;ko05200 Pathways in cancer;ko05202 Transcriptional misregulation in cancers;ko05206 MicroRNAs in cancer;ko05205 Proteoglycans in cancer;ko05203 …	KOG4743-Cyclin-dependent kinase inhibitor[T]
ENSG00000108518	1320.36	2046.66	-0.632344	0	0	down	PFN1	profilin 1 [Source:HGNC Symbol;Acc:HGNC:8881]	GO:0005737;GO:0005634;GO:0005615;GO:0006357;GO:0001843;GO:0017048;GO:0005515;GO:0030036;GO:0003779;GO:0016020;GO:0003723;GO:0005856;GO:0005925;GO:0005829;GO:0045296;GO:0070062;GO:0005938;GO:0072562;GO:0060071;GO:0050821;GO:0005546;GO:0070064;GO:0030838;GO:0010634;GO:0032781;GO:0003785;GO:0051497;GO:0030837;GO:0000774;GO:0032232;GO:0032233;GO:1900029	K05759-ko04015 Rap1 signaling pathway;ko04013 MAPK signaling pathway - fly;ko04810 Regulation of actin cytoskeleton;ko05132 Salmonella infection;ko05131 Shigellosis	KOG1755-Profilin[Z]
ENSG00000184113	86.3999	238.554	-1.46521	0	0	down	CLDN5	claudin 5 [Source:HGNC Symbol;Acc:HGNC:2047]	GO:0043220;GO:0033270;GO:0005923;GO:0005886;GO:0045471;GO:0042552;GO:0005198;GO:0016021;GO:0016020;GO:0030054;GO:0070062;GO:0042802;GO:0030864;GO:0003151;GO:0007043;GO:0007179;GO:0007612;GO:0016338;GO:0060021;GO:0060325;GO:1903142;GO:0005911;GO:0016327	K06087-ko04514 Cell adhesion molecules (CAMs);ko04530 Tight junction;ko04670 Leukocyte transendothelial migration;ko05160 Hepatitis C	-
ENSG00000087086	5112.14	6817.62	-0.415341	0	0	-	FTL	ferritin light chain [Source:HGNC Symbol;Acc:HGNC:3999]	GO:0005515;GO:0046872;GO:0016020;GO:0008199;GO:0006826;GO:0006879;GO:0005506;GO:0005576;GO:0042802;GO:0005829;GO:0070062;GO:0043312;GO:0035578;GO:0055072;GO:0006880;GO:0008043;GO:0044754	K13625-ko04978 Mineral absorption	-
ENSG00000058668	49.1049	81.4602	-0.730228	0	0	down	ATP2B4	ATPase plasma membrane Ca2+ transporting 4 [Source:HGNC Symbol;Acc:HGNC:817]	GO:0097228;GO:0043005;GO:0042383;GO:0030315;GO:0036126;GO:0016323;GO:1903243;GO:1901660;GO:0070885;GO:0070588;GO:0030317;GO:0021766;GO:0007283;GO:0006816;GO:0006874;GO:0003407;GO:0030165;GO:0019901;GO:0005388;GO:0005515;GO:0005886;GO:0006811;GO:0046872;GO:0016787;GO:0005524;GO:0000166;GO:0016020;GO:0016021;GO:0006810;GO:0099132;GO:0042995;GO:0005516;GO:0034220;GO:0005887;GO:0033138;GO:0017080;GO:…	K05850-ko04020 Calcium signaling pathway;ko04024 cAMP signaling pathway;ko04022 cGMP - PKG signaling pathway;ko04261 Adrenergic signaling in cardiomyocytes;ko04970 Salivary secretion;ko04972 Pancreatic secretion	KOG0204-Calcium transporting ATPase[P]
ENSG00000164989	0.076645	0.0001	9.58205	0.00436366	0.0120873	-	CCDC171	coiled-coil domain containing 171 [Source:HGNC Symbol;Acc:HGNC:29828]	-	-	-
ENSG00000047662	0.078264	0.0001	9.61221	0.00436366	0.0120873	-	FAM184B	family with sequence similarity 184 member B [Source:HGNC Symbol;Acc:HGNC:29235]	-	-	-
ENSG00000146535	11.1866	74.1851	-2.72935	0	0	down	GNA12	G protein subunit alpha 12 [Source:HGNC Symbol;Acc:HGNC:4380]	GO:0031526;GO:0042733;GO:0042493;GO:0035556;GO:0032434;GO:0032006;GO:0030154;GO:0010762;GO:0008360;GO:0007266;GO:0001701;GO:0031752;GO:0031683;GO:0019001;GO:0001664;GO:0003924;GO:0007165;GO:0004871;GO:0005886;GO:0005525;GO:0007186;GO:0000166;GO:0046872;GO:0007264;GO:0016020;GO:0005737;GO:0005925;GO:0005515;GO:0007188;GO:0005834;GO:0016328;GO:0007596;GO:0030168	K04346-ko04010 MAPK signaling pathway;ko04072 Phospholipase D signaling pathway;ko04071 Sphingolipid signaling pathway;ko04022 cGMP - PKG signaling pathway;ko04810 Regulation of actin cytoskeleton;ko04270 Vascular smooth muscle contraction;ko04730 Long-term depression;ko05200 Pathways in cancer	KOG0082-G-protein alpha subunit (small G protein superfamily)[DT]
ENSG00000215475	0.084077	0.0001	9.71557	0.00237869	0.00709137	-	SIAH3	siah E3 ubiquitin protein ligase family member 3 [Source:HGNC Symbol;Acc:HGNC:30553]	GO:0007275;GO:0005739;GO:0046872;GO:0005634;GO:0006511;GO:0031647;GO:1903215	-	KOG3002-Zn finger protein[R]
ENSG00000150054	0.089857	0.0001	9.81149	0.00805353	0.0206627	-	MPP7	membrane palmitoylated protein 7 [Source:HGNC Symbol;Acc:HGNC:26542]	GO:0005515;GO:0030054;GO:0009967;GO:0005654;GO:0016020;GO:0005923;GO:0045296;GO:0019904;GO:0032947;GO:0005912;GO:0046982;GO:0031334;GO:0071896;GO:0070830;GO:0097025;GO:0035591;GO:0030010	-	KOG0609-Calcium/calmodulin-dependent serine protein kinase/membrane-associated guanylate kinase[T]
ENSG00000119681	255.491	383.637	-0.586471	0	0	down	LTBP2	latent transforming growth factor beta binding protein 2 [Source:HGNC Symbol;Acc:HGNC:6715]	GO:0005576;GO:0005515;GO:0005509;GO:0005622;GO:0005578;GO:0008201;GO:0070062;GO:0031012;GO:0007179;GO:0005615;GO:0019838;GO:0006605;GO:0009306;GO:0097435	-	-
ENSG00000123416	922.404	1350.69	-0.550223	0	0	-	TUBA1B	tubulin alpha 1b [Source:HGNC Symbol;Acc:HGNC:18809]	GO:0045121;GO:0043209;GO:0005881;GO:0005874;GO:0071353;GO:0000226;GO:0005200;GO:0003924;GO:0005515;GO:0015630;GO:0005525;GO:0000166;GO:0005737;GO:0005856;GO:0007017;GO:0070062;GO:0031625;GO:0003725;GO:0005198;GO:0030705;GO:0051301;GO:0007010	K07374-ko04145 Phagosome;ko04210 Apoptosis;ko04540 Gap junction;ko05130 Pathogenic Escherichia coli infection	KOG1376-Alpha tubulin[Z]
ENSG00000137309	1962.97	2577.48	-0.392922	0	0	-	HMGA1	high mobility group AT-hook 1 [Source:HGNC Symbol;Acc:HGNC:5010]	GO:0003680;GO:0001158;GO:0000785;GO:0005694;GO:0006355;GO:0006351;GO:0003677;GO:0006366;GO:0005634;GO:0030374;GO:0045893;GO:0005925;GO:0003700;GO:0005515;GO:0005829;GO:0042974;GO:0005654;GO:0009615;GO:0008285;GO:0016032;GO:0045944;GO:0019899;GO:0008134;GO:0045892;GO:0003682;GO:0090575;GO:0006461;GO:0005667;GO:0051169;GO:0075713;GO:0001205;GO:0006337;GO:0003906;GO:0042975;GO:0046965;GO:0006268;GO:…	-	-
ENSG00000100316	2899.69	3834.58	-0.40317	0	0	-	RPL3	ribosomal protein L3 [Source:HGNC Symbol;Acc:HGNC:10332]	GO:0005840;GO:0006412;GO:0003735;GO:0005622;GO:0030529;GO:0005829;GO:0005730;GO:0022625;GO:0071353;GO:0008097;GO:0005737;GO:0005634;GO:0003723;GO:0005925;GO:0070062;GO:0005515;GO:0006413;GO:0006364;GO:0000184;GO:0019083;GO:0006614	K02925-ko03010 Ribosome	KOG0746-60S ribosomal protein L3 and related proteins[J]
ENSG00000089159	168.984	273.339	-0.693807	0	0	down	PXN	paxillin [Source:HGNC Symbol;Acc:HGNC:9718]	GO:0005925;GO:1901652;GO:0032403;GO:0031625;GO:0019901;GO:0005178;GO:0005515;GO:0005856;GO:0005886;GO:0007155;GO:0005829;GO:0046872;GO:0008270;GO:0005737;GO:0030054;GO:0007160;GO:0005938;GO:0030027;GO:0007165;GO:0005875;GO:0048010;GO:0007179;GO:0060396;GO:0008013;GO:0006936;GO:0017166;GO:0001725;GO:0007173;GO:0034614;GO:0007172	K05760-ko04370 VEGF signaling pathway;ko04810 Regulation of actin cytoskeleton;ko04510 Focal adhesion;ko04670 Leukocyte transendothelial migration;ko04062 Chemokine signaling pathway;ko05205 Proteoglycans in cancer;ko05203 Viral carcinogenesis;ko05100 Bacterial invasion of epithelial cells	KOG1703-Adaptor protein Enigma and related PDZ-LIM proteins[TZ]
ENSG00000164733	1823.45	1302.06	0.485875	0	0	-	CTSB	cathepsin B [Source:HGNC Symbol;Acc:HGNC:2527]	GO:0006508;GO:0008234;GO:0005764;GO:0005739;GO:0005615;GO:0046718;GO:0046697;GO:0042470;GO:0005576;GO:0008233;GO:0005515;GO:0016787;GO:0005730;GO:0043231;GO:0048471;GO:0004197;GO:0050790;GO:0004252;GO:0070062;GO:0030574;GO:0043312;GO:0042981;GO:0005622;GO:0002224;GO:1904813;GO:0030855;GO:0005518;GO:0043394;GO:0051603;GO:0097067;GO:0036021	K01363-ko04142 Lysosome;ko04210 Apoptosis;ko04612 Antigen processing and presentation;ko04924 Renin secretion	KOG1543-Cysteine proteinase Cathepsin L[O]
ENSG00000120885	679.982	478.416	0.507229	0	0	-	CLU	clusterin [Source:HGNC Symbol;Acc:HGNC:2095]	GO:0005615;GO:1902004;GO:1901216;GO:0005576;GO:0005515;GO:0005739;GO:0005829;GO:0043231;GO:0005783;GO:0016020;GO:0005737;GO:0005634;GO:0006915;GO:0048471;GO:0031410;GO:0002376;GO:0045087;GO:0031966;GO:0070062;GO:0031012;GO:0072562;GO:0009615;GO:0050821;GO:0031625;GO:0051092;GO:0006958;GO:0002576;GO:0009986;GO:0019730;GO:0043234;GO:0031093;GO:0006629;GO:0061077;GO:0005794;GO:1902230;GO:0051087;GO:…	K17252-ko04610 Complement and coagulation cascades	-
ENSG00000168702	0.093939	0.040665	1.20794	0.0180942	0.0414063	-	LRP1B	LDL receptor related protein 1B [Source:HGNC Symbol;Acc:HGNC:6693]	GO:0005509;GO:0016021;GO:0016020;GO:0006897;GO:0043235;GO:0006898;GO:0015031	-	KOG1215-Low-density lipoprotein receptors containing Ca2+-binding EGF-like domains[T]
ENSG00000125637	0.095502	0.0001	9.89939	2.23e-05	9.75e-05	-	PSD4	pleckstrin and Sec7 domain containing 4 [Source:HGNC Symbol;Acc:HGNC:19096]	GO:0043547;GO:0005886;GO:0016020;GO:0005543;GO:0005086;GO:0032012;GO:0005085;GO:0008289;GO:0032587	K12494-ko04144 Endocytosis	KOG0932-Guanine nucleotide exchange factor EFA6[U]
ENSG00000148180	353.63	569.881	-0.688422	0	0	down	GSN	gelsolin [Source:HGNC Symbol;Acc:HGNC:4620]	GO:0005576;GO:0005515;GO:0051693;GO:0051016;GO:0005886;GO:0005829;GO:0003779;GO:0005509;GO:0046872;GO:0005737;GO:0005634;GO:0005615;GO:0005856;GO:0045010;GO:0005925;GO:0051014;GO:0060271;GO:0070062;GO:0010628;GO:0044267;GO:0002102;GO:0030030;GO:0072562;GO:0043312;GO:0030041;GO:2001269;GO:0019904;GO:0034774;GO:1904813;GO:0015629;GO:0030864;GO:0046597;GO:0045159;GO:0006911;GO:0014891;GO:0031648;GO:…	K05768-ko04810 Regulation of actin cytoskeleton;ko04666 Fc gamma R-mediated phagocytosis;ko05203 Viral carcinogenesis	KOG0443-Actin regulatory proteins (gelsolin/villin family)[Z]
ENSG00000147140	218.676	355.761	-0.702113	0	0	down	NONO	non-POU domain containing, octamer-binding [Source:HGNC Symbol;Acc:HGNC:7871]	GO:0005634;GO:0090575;GO:0045892;GO:0042752;GO:0007623;GO:0003682;GO:0001047;GO:0000980;GO:0048511;GO:0005515;GO:0006355;GO:0006351;GO:0003677;GO:0005654;GO:0016020;GO:0016607;GO:0008380;GO:0006397;GO:0003723;GO:0003676;GO:0006281;GO:0006974;GO:0006310;GO:0042802;GO:0005730;GO:0000398;GO:0000976;GO:0016363;GO:1903377;GO:0042382	-	KOG0115-RNA-binding protein p54nrb (RRM superfamily)[A]
ENSG00000145244	0.100357	0.0001	9.97093	0.00805353	0.0206627	-	CORIN	corin, serine peptidase [Source:HGNC Symbol;Acc:HGNC:19012]	GO:0009986;GO:0035813;GO:0016486;GO:0008217;GO:0007565;GO:0003050;GO:0004252;GO:0016604;GO:0005576;GO:0006508;GO:0008233;GO:0015629;GO:0005886;GO:0016787;GO:0016020;GO:0016021;GO:0008236;GO:1903779	-	KOG3577-Smoothened and related G-protein-coupled receptors[T]
ENSG00000046653	0.103679	0.0001	10.0179	0.0149595	0.035476	-	GPM6B	glycoprotein M6B [Source:HGNC Symbol;Acc:HGNC:4461]	GO:0005886;GO:0015031;GO:0016021;GO:0016020;GO:0006810;GO:0007275;GO:0007399;GO:0030154;GO:0045121;GO:0003674;GO:0032956;GO:0001503;GO:0030501;GO:0085029;GO:2000009;GO:0051893;GO:0051612	-	KOG4800-Neuronal membrane glycoprotein/Myelin proteolipid protein[X]
ENSG00000135480	160.829	365.69	-1.18509	0	0	down	KRT7	keratin 7 [Source:HGNC Symbol;Acc:HGNC:6445]	GO:0005882;GO:0005515;GO:0005198;GO:0005737;GO:0005634;GO:0045095;GO:0005829;GO:0070062;GO:0031424;GO:0016032;GO:0070268	-	-
ENSG00000150093	548.145	367.123	0.578294	0	0	-	ITGB1	integrin subunit beta 1 [Source:HGNC Symbol;Acc:HGNC:6153]	GO:0042470;GO:0005515;GO:0005886;GO:0007155;GO:0046872;GO:0016021;GO:0016020;GO:0030054;GO:0004872;GO:0007160;GO:0007229;GO:0008305;GO:0005925;GO:0042995;GO:0050776;GO:0050900;GO:0046718;GO:0005768;GO:0043547;GO:0045296;GO:0005737;GO:0030027;GO:0070062;GO:0001968;GO:0042383;GO:0001726;GO:0055037;GO:0016032;GO:0009986;GO:0002020;GO:0032154;GO:0046982;GO:0030198;GO:0032403;GO:0016477;GO:0003779;GO:…	K05719-ko04015 Rap1 signaling pathway;ko04151 PI3K-Akt signaling pathway;ko04512 ECM-receptor interaction;ko04514 Cell adhesion molecules (CAMs);ko04145 Phagosome;ko04810 Regulation of actin cytoskeleton;ko04510 Focal adhesion;ko04611 Platelet activation;ko04670 Leukocyte transendothelial migration;ko04360 Axon guidance;ko05200 Pathways in cancer;ko05205 Proteoglycans in cancer;ko05222 Small cell…	KOG1226-Integrin beta subunit (N-terminal portion of extracellular region)[TW]
ENSG00000188916	0.110314	0.0001	10.1074	0.00805353	0.0206627	-	FAM196A	family with sequence similarity 196 member A [Source:HGNC Symbol;Acc:HGNC:33859]	-	-	-
ENSG00000049249	0.111631	0.0001	10.1245	0.00130405	0.00413832	-	TNFRSF9	TNF receptor superfamily member 9 [Source:HGNC Symbol;Acc:HGNC:11924]	GO:0006915;GO:0016021;GO:0016020;GO:0004872;GO:0008285;GO:0006955;GO:0005886;GO:0009897;GO:0006954;GO:0097190;GO:0033209;GO:0005887;GO:0005031;GO:0007275;GO:0032496;GO:0042127;GO:0042981;GO:0005615;GO:2001183;GO:2001180;GO:0070207;GO:0019955	K05146-ko04060 Cytokine-cytokine receptor interaction	-
ENSG00000188643	1014.08	1594.33	-0.65278	0	0	down	S100A16	S100 calcium binding protein A16 [Source:HGNC Symbol;Acc:HGNC:20441]	GO:0005737;GO:0005634;GO:0051592;GO:0042803;GO:0005509;GO:0005515;GO:0005829;GO:0005886;GO:0046872;GO:0003723;GO:0005730;GO:0070062	-	-
ENSG00000063978	21.8775	69.1666	-1.66063	0	0	down	RNF4	ring finger protein 4 [Source:HGNC Symbol;Acc:HGNC:10067]	GO:0005515;GO:0006355;GO:0006351;GO:0003677;GO:0016567;GO:0016740;GO:0046872;GO:0008270;GO:0005737;GO:0005634;GO:0003713;GO:0045893;GO:0005654;GO:0042802;GO:0045944;GO:0061630;GO:0004842;GO:0003700;GO:0043161;GO:0070534;GO:0016605;GO:0070936;GO:0070979;GO:0030521;GO:0050681;GO:0051865;GO:0085020;GO:0031491;GO:0032184;GO:0046685;GO:0090169;GO:0090234;GO:0008134	-	KOG0320-Predicted E3 ubiquitin ligase[O]
ENSG00000185261	0.117252	0.0001	10.1954	0.00237869	0.00709137	-	KIAA0825	KIAA0825 [Source:HGNC Symbol;Acc:HGNC:28532]	-	-	-
ENSG00000180815	0.12147	0.00888	3.7739	0.0199091	0.0449663	-	MAP3K15	mitogen-activated protein kinase kinase kinase 15 [Source:HGNC Symbol;Acc:HGNC:31689]	GO:0016310;GO:0000165;GO:0016301;GO:0005622;GO:0016740;GO:0006468;GO:0005524;GO:0004674;GO:0000166;GO:0004672;GO:0046872;GO:0004709;GO:0000186	-	KOG4279-Serine/threonine protein kinase[T]
ENSG00000117298	1280.62	961.664	0.413233	0	0	-	ECE1	endothelin converting enzyme 1 [Source:HGNC Symbol;Acc:HGNC:3146]	GO:0006508;GO:0008233;GO:0005515;GO:0005886;GO:0008270;GO:0005765;GO:0016787;GO:0046872;GO:0016021;GO:0016020;GO:0004222;GO:0008237;GO:0016485;GO:0070062;GO:0042803;GO:0009897;GO:0048471;GO:0042733;GO:0007507;GO:0004175;GO:0031982;GO:0019229;GO:0003100;GO:0001921;GO:0016486;GO:0017046;GO:0042447;GO:0005768;GO:0010814;GO:0010815;GO:0010816;GO:0034959;GO:0043583;GO:0031302;GO:0033093;GO:0060037	-	KOG3624-M13 family peptidase[E]
ENSG00000197959	0.122287	0.017636	2.79368	0.000993468	0.00322912	-	DNM3	dynamin 3 [Source:HGNC Symbol;Acc:HGNC:29125]	GO:0003924;GO:0005525;GO:0016787;GO:0000166;GO:0005737;GO:0048471;GO:0005856;GO:0005874;GO:0005515;GO:0006897;GO:0070062;GO:0008017;GO:0014069;GO:0043197;GO:0003374;GO:0007416;GO:0061025;GO:0046847;GO:0031966;GO:0000266;GO:0098844;GO:0045202;GO:0044327;GO:0043083;GO:0030424;GO:0005794;GO:0005739;GO:0001917;GO:0098884;GO:0061002;GO:0061001;GO:0051491;GO:0016185;GO:0050998;GO:0031802;GO:0031798	K01528-ko04072 Phospholipase D signaling pathway;ko04144 Endocytosis;ko04961 Endocrine and other factor-regulated calcium reabsorption;ko04721 Synaptic vesicle cycle;ko05100 Bacterial invasion of epithelial cells	KOG0446-Vacuolar sorting protein VPS1, dynamin, and related proteins[UR]
ENSG00000159202	49.359	127.46	-1.36865	0	0	down	UBE2Z	ubiquitin conjugating enzyme E2 Z [Source:HGNC Symbol;Acc:HGNC:25847]	GO:0042787;GO:0061631;GO:0005515;GO:0016567;GO:0016740;GO:0005654;GO:0005829;GO:0005524;GO:0000166;GO:0005737;GO:0005634;GO:0006915;GO:0031625;GO:0061630	K10585-ko04120 Ubiquitin mediated proteolysis	-
ENSG00000130479	25.0663	89.4801	-1.83582	0	0	down	MAP1S	microtubule associated protein 1S [Source:HGNC Symbol;Acc:HGNC:15715]	GO:0006915;GO:0051015;GO:0008017;GO:0000226;GO:0005874;GO:0005515;GO:0030054;GO:0005829;GO:0003677;GO:0005730;GO:0005634;GO:0005737;GO:0045202;GO:0005856;GO:0042995;GO:0005819;GO:0048471;GO:0007399;GO:0015631;GO:0001578;GO:0007420;GO:0030425;GO:0048487;GO:0047497;GO:0006914;GO:0010848;GO:0048812;GO:0043025;GO:0015630;GO:0042802	-	KOG3592-Microtubule-associated proteins[Z]
ENSG00000168542	0.123527	0.0001	10.2706	0.000718769	0.00240903	-	COL3A1	collagen type III alpha 1 chain [Source:HGNC Symbol;Acc:HGNC:2201]	GO:0031012;GO:0005615;GO:0005586;GO:0005581;GO:0005578;GO:2001223;GO:0071230;GO:0060414;GO:0048565;GO:0035025;GO:0030199;GO:0021987;GO:0009612;GO:0007568;GO:0001568;GO:0001501;GO:0046332;GO:0002020;GO:0005576;GO:0005515;GO:0046872;GO:0005201;GO:0007229;GO:0050776;GO:0007507;GO:0030574;GO:0030198;GO:0007179;GO:0005788;GO:0005178;GO:0007160;GO:0042060;GO:0030168;GO:0009314;GO:0034097;GO:0018149;GO:…	K19720-ko04611 Platelet activation;ko04974 Protein digestion and absorption;ko04933 AGE-RAGE signaling pathway in diabetic complications;ko05146 Amoebiasis	KOG3544-Collagens (type IV and type XIII), and related proteins[W]
ENSG00000131467	74.4405	121.498	-0.706771	0	0	down	PSME3	proteasome activator subunit 3 [Source:HGNC Symbol;Acc:HGNC:9570]	GO:0008537;GO:0000502;GO:0005515;GO:0005654;GO:0005829;GO:0016020;GO:0005737;GO:0005634;GO:0006915;GO:0007049;GO:0038095;GO:0042802;GO:0000165;GO:0000209;GO:0002223;GO:0002479;GO:0006521;GO:0010972;GO:0016579;GO:0031145;GO:0031146;GO:0033209;GO:0038061;GO:0043161;GO:0043488;GO:0050852;GO:0051437;GO:0055085;GO:0060071;GO:0061418;GO:0090090;GO:0090263;GO:0051436;GO:0061133;GO:0010950;GO:0061136;GO:…	K06698-ko03050 Proteasome;ko04612 Antigen processing and presentation;ko05160 Hepatitis C	KOG4470-Proteasome activator subunit[O]
ENSG00000148248	222.559	365.443	-0.715461	0	0	down	SURF4	surfeit 4 [Source:HGNC Symbol;Acc:HGNC:11476]	GO:0005515;GO:0005794;GO:0005789;GO:0005783;GO:0016021;GO:0016020;GO:0000139;GO:0005886;GO:0006890;GO:0043312;GO:0030133;GO:0035577;GO:0007030;GO:0010638;GO:0005793;GO:0033116	-	KOG3998-Putative cargo transport protein ERV29[U]
ENSG00000177453	0.135218	0.0001	10.4011	0.0149595	0.035476	-	NIM1K	NIM1 serine/threonine protein kinase [Source:HGNC Symbol;Acc:HGNC:28646]	GO:0016310;GO:0016301;GO:0016740;GO:0006468;GO:0005524;GO:0004674;GO:0000166;GO:0004672;GO:0046872;GO:0000287;GO:0005634;GO:0005737;GO:0035556	-	KOG0583-Serine/threonine protein kinase[T]
ENSG00000026025	2744.59	3204.11	-0.223335	0	0	-	VIM	vimentin [Source:HGNC Symbol;Acc:HGNC:12692]	GO:0043005;GO:0042995;GO:0031252;GO:0005886;GO:0005882;GO:0005737;GO:0070307;GO:0060395;GO:0060020;GO:0045109;GO:0045103;GO:0014002;GO:0010977;GO:0010628;GO:0005212;GO:0005198;GO:0005515;GO:0005829;GO:0005856;GO:0005925;GO:0005777;GO:0042802;GO:0070062;GO:0031012;GO:0008022;GO:0016032;GO:0005200;GO:0097110;GO:0006928;GO:0030049;GO:0003725;GO:0001948;GO:1990254	K07606-ko05206 MicroRNAs in cancer;ko05169 Epstein-Barr virus infection	-
ENSG00000184261	0.136959	0.021596	2.66491	0.00300886	0.00873274	-	KCNK12	potassium two pore domain channel subfamily K member 12 [Source:HGNC Symbol;Acc:HGNC:6274]	GO:0071805;GO:0034765;GO:0006813;GO:0006811;GO:0005267;GO:0005244;GO:0016020;GO:0016021;GO:0006810	-	KOG4404-Tandem pore domain K+ channel TASK3/THIK-1[P]
ENSG00000008226	0.139339	0.0001	10.4444	0.000123981	0.000480047	-	DLEC1	deleted in lung and esophageal cancer 1 [Source:HGNC Symbol;Acc:HGNC:2899]	GO:0005829;GO:0005737;GO:0008285;GO:0003674	-	-
ENSG00000164778	0.139718	0.0001	10.4483	0.00805353	0.0206627	-	EN2	engrailed homeobox 2 [Source:HGNC Symbol;Acc:HGNC:3343]	GO:0016020;GO:0005634;GO:1990403;GO:0048666;GO:0045944;GO:0043524;GO:0030902;GO:0030901;GO:0030182;GO:0007275;GO:0043565;GO:0001650;GO:0003677;GO:0006355;GO:0005730	K09319-ko04341 Hedgehog signaling pathway - Fly	KOG0493-Transcription factor Engrailed, contains HOX domain[R]
ENSG00000197622	29.2785	90.5786	-1.62933	0	0	down	CDC42SE1	CDC42 small effector 1 [Source:HGNC Symbol;Acc:HGNC:17719]	GO:0005886;GO:0016020;GO:0005737;GO:0005856;GO:0008360;GO:0007165;GO:0005198;GO:0006909;GO:0005095;GO:0034260	-	-
ENSG00000238227	23.3601	80.4386	-1.78384	0	0	down	TMEM250	transmembrane protein 250 [Source:HGNC Symbol;Acc:HGNC:31009]	GO:0005515;GO:0005654;GO:0016021;GO:0016020;GO:0005737;GO:0005634;GO:0007049;GO:0008284;GO:0016032;GO:0048524	-	KOG2655-Septin family protein (P-loop GTPase)[DZU]
ENSG00000145198	0.140073	0.0001	10.452	0.00237869	0.00709137	-	VWA5B2	von Willebrand factor A domain containing 5B2 [Source:HGNC Symbol;Acc:HGNC:25144]	-	-	-
ENSG00000164061	0.140479	0.061923	1.18181	0.00744668	0.0193254	-	BSN	bassoon presynaptic cytomatrix protein [Source:HGNC Symbol;Acc:HGNC:1117]	GO:0098831;GO:0098793;GO:0048788;GO:0048786;GO:0045202;GO:0044306;GO:0030425;GO:0030424;GO:0014069;GO:0009986;GO:0099526;GO:0035418;GO:0046872;GO:0005737;GO:0030054;GO:0005856;GO:0007416;GO:0005634;GO:0043005;GO:0007268;GO:0060076	-	-
ENSG00000114353	1352	982.447	0.460641	0	0	-	GNAI2	G protein subunit alpha i2 [Source:HGNC Symbol;Acc:HGNC:4385]	GO:0031683;GO:0019001;GO:0003924;GO:0007165;GO:0004871;GO:0005515;GO:0005886;GO:0051301;GO:0005525;GO:0005654;GO:0005829;GO:0007186;GO:0000166;GO:0046872;GO:0016020;GO:0005737;GO:0007188;GO:0007049;GO:0005856;GO:0005813;GO:0005815;GO:0030496;GO:0070062;GO:0001664;GO:0006457;GO:0007193;GO:0005834;GO:1903561;GO:0007584;GO:0007194;GO:0001973;GO:0007214;GO:0045121;GO:0044297;GO:0030425;GO:0005634;GO:…	K04630-ko04015 Rap1 signaling pathway;ko04071 Sphingolipid signaling pathway;ko04024 cAMP signaling pathway;ko04022 cGMP - PKG signaling pathway;ko04530 Tight junction;ko04540 Gap junction;ko04611 Platelet activation;ko04670 Leukocyte transendothelial migration;ko04062 Chemokine signaling pathway;ko04923 Regulation of lipolysis in adipocyte;ko04915 Estrogen signaling pathway;ko04914 Progesterone-…	KOG0082-G-protein alpha subunit (small G protein superfamily)[DT]
ENSG00000256861	0.140585	0.0001	10.4572	0.0149595	0.035476	-	AC048338.1	-	GO:0016192;GO:0006904	-	-
ENSG00000008735	0.142459	0.0001	10.4763	0.00805353	0.0206627	-	MAPK8IP2	mitogen-activated protein kinase 8 interacting protein 2 [Source:HGNC Symbol;Acc:HGNC:6883]	GO:0043234;GO:0043025;GO:0014069;GO:0005737;GO:2000311;GO:2000310;GO:0060079;GO:0051966;GO:0048813;GO:0046958;GO:0035176;GO:0032874;GO:0010469;GO:0007617;GO:0007254;GO:0001662;GO:0032403;GO:0019894;GO:0005515;GO:0001540;GO:0005198;GO:0019901;GO:0046328;GO:0007172;GO:0005078	K04435-ko04010 MAPK signaling pathway	KOG3775-Mitogen-activated protein kinase scaffold protein JIP[T]
ENSG00000063660	82.0044	161.039	-0.973639	0	0	down	GPC1	glypican 1 [Source:HGNC Symbol;Acc:HGNC:4449]	GO:0045121;GO:0005578;GO:2001016;GO:0040037;GO:0043236;GO:0017134;GO:0005576;GO:0005886;GO:0005654;GO:0005829;GO:0016020;GO:0005615;GO:0031225;GO:0050900;GO:0043395;GO:0005768;GO:0070062;GO:0005887;GO:0005507;GO:0007411;GO:0043202;GO:0001523;GO:0006024;GO:0006027;GO:0030203;GO:0005796;GO:0014037;GO:0030200;GO:0032288	K08107-ko05205 Proteoglycans in cancer	KOG3821-Heparin sulfate cell surface proteoglycan[T]
ENSG00000125810	486.418	366.109	0.409921	0	0	-	CD93	CD93 molecule [Source:HGNC Symbol;Acc:HGNC:15855]	GO:0031410;GO:0009986;GO:0005886;GO:0007155;GO:0005509;GO:0030246;GO:0016021;GO:0016020;GO:0005515;GO:0004872;GO:0031012;GO:0043312;GO:0035579;GO:0070821;GO:0016032;GO:0042116;GO:0030667;GO:0006909;GO:0016337;GO:0101003;GO:0001849	-	-
ENSG00000145012	16.1578	11.006	0.553932	0	0	-	LPP	LIM domain containing preferred translocation partner in lipoma [Source:HGNC Symbol;Acc:HGNC:6679]	GO:0005925;GO:0005829;GO:0046872;GO:0008270;GO:0005515;GO:0005886;GO:0007155;GO:0016020;GO:0005737;GO:0005634;GO:0030054;GO:0008150	K16676-ko04391 Hippo signaling pathway -fly	KOG1701-Focal adhesion adaptor protein Paxillin and related LIM proteins[T]
ENSG00000188687	0.143625	0.021184	2.76126	0.00173176	0.00534173	-	SLC4A5	solute carrier family 4 member 5 [Source:HGNC Symbol;Acc:HGNC:18168]	GO:0035725;GO:0006814;GO:0005886;GO:0006811;GO:0006820;GO:0016020;GO:0005215;GO:0006810;GO:0016021;GO:0008509;GO:0005452;GO:0015698;GO:0005887;GO:0098656;GO:0016324;GO:0015701;GO:0051453;GO:0015301;GO:0008510;GO:0003014;GO:0060041;GO:0048311;GO:0033326;GO:0010468;GO:0003073;GO:0002064	K13857-ko04976 Bile secretion	KOG1172-Na+-independent Cl/HCO3 exchanger AE1 and related transporters (SLC4 family)[P]
ENSG00000143248	70.649	122.842	-0.79806	0	0	down	RGS5	regulator of G protein signaling 5 [Source:HGNC Symbol;Acc:HGNC:10001]	GO:0043547;GO:0005829;GO:0016020;GO:0005737;GO:0005886;GO:0009968;GO:0005096;GO:0008277	-	KOG3589-G protein signaling regulators[T]
ENSG00000128245	52.2999	148.071	-1.50141	0	0	down	YWHAH	tyrosine 3-monooxygenase/tryptophan 5-monooxygenase activation protein eta [Source:HGNC Symbol;Acc:HGNC:12853]	GO:0005737;GO:0050774;GO:0006886;GO:0044325;GO:0019904;GO:0003779;GO:0005515;GO:0055114;GO:0004497;GO:0045893;GO:0005739;GO:0005829;GO:0070062;GO:0061024;GO:0021762;GO:0046982;GO:0017080;GO:2000649;GO:0005886;GO:0042921;GO:0005159;GO:0019899;GO:1900740;GO:0048167;GO:0030659;GO:0014704;GO:0002028;GO:0035259;GO:0045664;GO:0006713;GO:0086010	K16198-ko04390 Hippo signaling pathway;ko04151 PI3K-Akt signaling pathway;ko04110 Cell cycle;ko04114 Oocyte meiosis;ko05203 Viral carcinogenesis;ko05169 Epstein-Barr virus infection	KOG0841-Multifunctional chaperone (14-3-3 family)[O]
ENSG00000162383	0.144148	0.0001	10.4933	0.00805353	0.0206627	-	SLC1A7	solute carrier family 1 member 7 [Source:HGNC Symbol;Acc:HGNC:10945]	GO:0003333;GO:0089711;GO:0055085;GO:0015293;GO:0016021;GO:0016020;GO:0006810;GO:0005886;GO:0005313;GO:0005314;GO:0015171;GO:0006811;GO:0006835;GO:0014047	K05618-ko04724 Glutamatergic synapse	KOG3787-Glutamate/aspartate and neutral amino acid transporters[E]
ENSG00000106991	1073.49	814.88	0.397647	7.28e-308	1.51e-305	-	ENG	endoglin [Source:HGNC Symbol;Acc:HGNC:3349]	GO:0072563;GO:0009986;GO:0005615;GO:1905222;GO:1905065;GO:1905007;GO:0071559;GO:0097084;GO:0071260;GO:0070278;GO:0060348;GO:0055009;GO:0048845;GO:0048745;GO:0048844;GO:0045944;GO:0045766;GO:0042493;GO:0035912;GO:0032967;GO:0031960;GO:0017015;GO:0010629;GO:0010628;GO:0007507;GO:0003273;GO:0003209;GO:0003222;GO:0003208;GO:0003203;GO:0003198;GO:0003148;GO:0001947;GO:0001934;GO:0001570;GO:0001569;GO:…	-	-
ENSG00000142910	260.941	419.24	-0.684051	6.34e-306	1.29e-303	down	TINAGL1	tubulointerstitial nephritis antigen like 1 [Source:HGNC Symbol;Acc:HGNC:19168]	GO:0005737;GO:0005615;GO:0043236;GO:0006955;GO:0005576;GO:0006508;GO:0008234;GO:0005515;GO:0005044;GO:0006898;GO:0030247;GO:0070062;GO:0007155;GO:0016197;GO:0031012;GO:0005201	-	KOG1544-Predicted cysteine proteinase TIN-ag[R]
ENSG00000154277	455.75	781.4	-0.777819	3.14e-300	6.31e-298	down	UCHL1	ubiquitin C-terminal hydrolase L1 [Source:HGNC Symbol;Acc:HGNC:12513]	GO:0006508;GO:0008234;GO:0008233;GO:0016874;GO:0016787;GO:0005622;GO:0016579;GO:0004843;GO:0006511;GO:0036459;GO:0005515;GO:1904115;GO:0005789;GO:0005783;GO:0005654;GO:0005829;GO:0016020;GO:0005737;GO:0070062;GO:0043130;GO:0005886;GO:0016241;GO:0031625;GO:0043161;GO:0004197;GO:0043407;GO:0031694;GO:0008242;GO:0044306;GO:0043209;GO:0043025;GO:0030424;GO:0050905;GO:0048747;GO:0042755;GO:0019896;GO:…	K05611-ko05012 Parkinson's disease	KOG1415-Ubiquitin C-terminal hydrolase UCHL1[O]
ENSG00000163661	155.154	288.196	-0.893352	1e-291	1.99e-289	down	PTX3	pentraxin 3 [Source:HGNC Symbol;Acc:HGNC:9692]	GO:0005615;GO:0050766;GO:0045429;GO:0008228;GO:0001878;GO:0001872;GO:0005576;GO:0005515;GO:0042802;GO:0043312;GO:0006954;GO:0045087;GO:0035580;GO:1904724;GO:0046597;GO:0001849;GO:0046790;GO:0044869;GO:0044871;GO:1903016;GO:1903019	-	-
ENSG00000126247	275.843	471.898	-0.774628	1.69e-290	3.3e-288	down	CAPNS1	calpain small subunit 1 [Source:HGNC Symbol;Acc:HGNC:1481]	GO:0006508;GO:0005515;GO:0005886;GO:0005509;GO:0046872;GO:0016020;GO:0005737;GO:0005829;GO:0070062;GO:0022617;GO:0004198;GO:0016241;GO:0070268;GO:0008284;GO:0004175	-	KOG0037-Ca2+-binding protein, EF-Hand protein superfamily[T]
ENSG00000181019	147.934	241.573	-0.707509	1.24e-289	2.39e-287	down	NQO1	NAD(P)H quinone dehydrogenase 1 [Source:HGNC Symbol;Acc:HGNC:2874]	GO:0005829;GO:0005515;GO:0055114;GO:0016491;GO:0005737;GO:0003723;GO:0042802;GO:0019430;GO:0070062;GO:0006521;GO:0006805;GO:0006809;GO:0004128;GO:0003955;GO:0007271;GO:0009636;GO:0043025;GO:0045471;GO:0043525;GO:0043086;GO:0043066;GO:0032355;GO:0014070;GO:0007584;GO:0007568;GO:0006979;GO:0006801;GO:0004784	K00355-ko00130 Ubiquinone and other terpenoid-quinone biosynthesis	-
ENSG00000101150	107.66	210.607	-0.968076	5.87e-288	1.12e-285	down	TPD52L2	tumor protein D52 like 2 [Source:HGNC Symbol;Acc:HGNC:12007]	GO:0003723;GO:0005515	-	-
ENSG00000167601	68.9787	110.063	-0.674103	2.62e-287	4.91e-285	down	AXL	AXL receptor tyrosine kinase [Source:HGNC Symbol;Acc:HGNC:905]	GO:0097350;GO:0070301;GO:0060068;GO:0051897;GO:0051250;GO:0043524;GO:0043491;GO:0043277;GO:0043066;GO:0042698;GO:0034446;GO:0034101;GO:0032940;GO:0032720;GO:0031668;GO:0031100;GO:0030168;GO:0030154;GO:0021885;GO:0007283;GO:0007167;GO:0006954;GO:0006909;GO:0001974;GO:0001818;GO:0001779;GO:0001764;GO:0046982;GO:0043548;GO:0032036;GO:0004714;GO:0005515;GO:0005886;GO:0018108;GO:0004713;GO:0016310;GO:…	-	-
ENSG00000108852	0.144501	0.0001	10.4969	0.000718769	0.00240903	-	MPP2	membrane palmitoylated protein 2 [Source:HGNC Symbol;Acc:HGNC:7220]	GO:0005886;GO:0016020;GO:0005737;GO:0005856;GO:0030425;GO:0042995;GO:0005515;GO:0014069;GO:0043197;GO:0005887;GO:0046037;GO:0046710;GO:0032591;GO:0007165;GO:0004385;GO:0051260;GO:0032590;GO:0060291;GO:0060079;GO:0043198;GO:0030165;GO:0044325	-	KOG0609-Calcium/calmodulin-dependent serine protein kinase/membrane-associated guanylate kinase[T]
ENSG00000260272	1.53484	39.9993	-4.70382	1.41e-281	2.58e-279	down	AC093525.2	-	-	-	-
ENSG00000167658	2903.29	4564.83	-0.652875	6.05e-279	1.09e-276	down	EEF2	eukaryotic translation elongation factor 2 [Source:HGNC Symbol;Acc:HGNC:3214]	GO:0045121;GO:0042788;GO:0030529;GO:0005844;GO:0005829;GO:0005737;GO:2000767;GO:1990416;GO:0051593;GO:0045727;GO:0045471;GO:0042542;GO:0042493;GO:0035914;GO:0034976;GO:0032355;GO:0014009;GO:0007568;GO:0006414;GO:0003009;GO:0002931;GO:0002244;GO:0051015;GO:0043022;GO:0008097;GO:0003924;GO:0003723;GO:0002039;GO:0016235;GO:0005515;GO:0005886;GO:0005525;GO:0000166;GO:0006412;GO:0016020;GO:0005634;GO:…	K03234-ko04152 AMPK signaling pathway;ko04921 Oxytocin signaling pathway	KOG0469-Elongation factor 2[J]
ENSG00000013297	377.163	548.202	-0.539519	2.07e-269	3.69e-267	-	CLDN11	claudin 11 [Source:HGNC Symbol;Acc:HGNC:8514]	GO:0045178;GO:0043209;GO:0005923;GO:0008366;GO:0007283;GO:0007155;GO:0005886;GO:0005198;GO:0016021;GO:0016020;GO:0030054;GO:0005515;GO:0070062;GO:0042802;GO:0016338	K06087-ko04514 Cell adhesion molecules (CAMs);ko04530 Tight junction;ko04670 Leukocyte transendothelial migration;ko05160 Hepatitis C	-
ENSG00000164742	0.146213	0.05238	1.48098	0.00408691	0.0114267	-	ADCY1	adenylate cyclase 1 [Source:HGNC Symbol;Acc:HGNC:232]	GO:0016829;GO:0035556;GO:0005622;GO:0000166;GO:0016021;GO:0016020;GO:0016849;GO:0009190;GO:0005737;GO:0005634;GO:0042752;GO:0042493;GO:0010226;GO:0007623;GO:0007616;GO:0007409;GO:0006171;GO:0048511;GO:0005886;GO:0005524;GO:0046872;GO:0045121;GO:0005516;GO:0005887;GO:0070062;GO:0007165;GO:0007193;GO:0019933;GO:0004383;GO:0003091;GO:0006182;GO:0007189;GO:0007190;GO:0034199;GO:0071377;GO:1904322;GO:…	K08041-ko00230 Purine metabolism;ko04015 Rap1 signaling pathway;ko04020 Calcium signaling pathway;ko04072 Phospholipase D signaling pathway;ko04024 cAMP signaling pathway;ko04022 cGMP - PKG signaling pathway;ko04114 Oocyte meiosis;ko04540 Gap junction;ko04611 Platelet activation;ko04062 Chemokine signaling pathway;ko04911 Insulin secretion;ko04923 Regulation of lipolysis in adipocyte;ko04912 GnRH…	KOG3619-Adenylate/guanylate cyclase[C]
ENSG00000156508	10464	11115.6	-0.0871442	2.04e-266	3.53e-264	-	EEF1A1	eukaryotic translation elongation factor 1 alpha 1 [Source:HGNC Symbol;Acc:HGNC:3189]	GO:0003924;GO:0005515;GO:0005886;GO:0005829;GO:0005525;GO:0006355;GO:0006351;GO:0000166;GO:0006412;GO:0016020;GO:0005737;GO:0005634;GO:0003723;GO:0005615;GO:0003746;GO:0006414;GO:0005576;GO:0005730;GO:0070062;GO:0000049;GO:0043312;GO:0034774;GO:1904813;GO:0030864;GO:0019901;GO:0032587;GO:0071364;GO:0006479;GO:1904714;GO:0005853;GO:0098574	K03231-ko03013 RNA transport;ko05134 Legionellosis	KOG0052-Translation elongation factor EF-1 alpha/Tu[J]
ENSG00000271723	0.147153	0.0001	10.5231	6.96e-05	0.000279823	-	MROH7-TTC4	MROH7-TTC4 readthrough (NMD candidate) [Source:HGNC Symbol;Acc:HGNC:49180]	-	-	-
ENSG00000090857	19.2387	14.5576	0.402232	1.41e-261	2.39e-259	-	PDPR	pyruvate dehydrogenase phosphatase regulatory subunit [Source:HGNC Symbol;Acc:HGNC:30264]	GO:0005739;GO:0016311;GO:0055114;GO:0016491;GO:0005759;GO:0010510;GO:0004741	-	KOG2844-Dimethylglycine dehydrogenase precursor[E]
ENSG00000113140	2932.89	2524.22	0.216483	4.3e-260	7.18e-258	-	SPARC	secreted protein acidic and cysteine rich [Source:HGNC Symbol;Acc:HGNC:11219]	GO:0031982;GO:0005634;GO:0005622;GO:0005615;GO:0005578;GO:0071363;GO:0060348;GO:0051592;GO:0051591;GO:0051384;GO:0048839;GO:0046686;GO:0045471;GO:0043473;GO:0043434;GO:0042127;GO:0042060;GO:0034097;GO:0033591;GO:0032496;GO:0030324;GO:0010288;GO:0009629;GO:0007507;GO:0001503;GO:0050840;GO:0005509;GO:0005576;GO:0005515;GO:0007165;GO:0046872;GO:0005737;GO:0005604;GO:0006898;GO:0022604;GO:0031091;GO:…	-	KOG4004-Matricellular protein Osteonectin/SPARC/BM-40[W]
ENSG00000134326	0.148445	0.0001	10.5357	0.00805353	0.0206627	-	CMPK2	cytidine/uridine monophosphate kinase 2 [Source:HGNC Symbol;Acc:HGNC:27015]	GO:0071222;GO:0006233;GO:0006227;GO:0009041;GO:0004798;GO:0005739;GO:0016310;GO:0016301;GO:0016740;GO:0005524;GO:0000166;GO:0006221;GO:0004550;GO:0004127;GO:0006165;GO:0009142;GO:0006235;GO:0033862	K13809-ko00240 Pyrimidine metabolism	KOG3327-Thymidylate kinase/adenylate kinase[F]
ENSG00000186472	0.15559	0.006593	4.56067	1.09e-05	4.98e-05	-	PCLO	piccolo presynaptic cytomatrix protein [Source:HGNC Symbol;Acc:HGNC:13406]	GO:0098831;GO:0045202;GO:0014069;GO:0099526;GO:0035418;GO:0030073;GO:0019933;GO:0017157;GO:0007010;GO:0005522;GO:0046872;GO:0016020;GO:0030054;GO:0005856;GO:0005544;GO:0005509;GO:0007416;GO:0048786;GO:0070062;GO:0016079;GO:0048788;GO:0016021	-	-
ENSG00000010327	190.065	131.928	0.526735	1.23e-249	1.98e-247	-	STAB1	stabilin 1 [Source:HGNC Symbol;Acc:HGNC:18628]	GO:0055114;GO:0007155;GO:0005509;GO:0016021;GO:0016020;GO:0005540;GO:0006954;GO:0006898;GO:0005886;GO:0042742;GO:0005887;GO:0005515;GO:0005044;GO:0030666;GO:0016525;GO:0007267;GO:0015035;GO:0030169;GO:0005041	-	-
ENSG00000146555	0.159016	0.051695	1.62108	0.00199278	0.00605005	-	SDK1	sidekick cell adhesion molecule 1 [Source:HGNC Symbol;Acc:HGNC:19307]	GO:0060998;GO:0048148;GO:0045216;GO:0005886;GO:0007155;GO:0016021;GO:0016020;GO:0030054;GO:0045202;GO:0070062;GO:0010842;GO:0042802;GO:0007156;GO:0007416	-	KOG3510-FOG: Immunoglobulin C-2 Type/fibronectin type III domains[T]
ENSG00000135862	485.858	386.364	0.330572	2.68e-244	4.22e-242	-	LAMC1	laminin subunit gamma 1 [Source:HGNC Symbol;Acc:HGNC:6492]	GO:0031012;GO:0005606;GO:0005578;GO:0005576;GO:0007155;GO:0005615;GO:0005604;GO:0070062;GO:0044267;GO:0030198;GO:0005788;GO:0016477;GO:0034446;GO:0043259;GO:0043260;GO:0007492;GO:0006461;GO:0043687;GO:0050679;GO:0005201;GO:0022617;GO:0031581;GO:0048731;GO:0070831	K05635-ko04151 PI3K-Akt signaling pathway;ko04512 ECM-receptor interaction;ko04510 Focal adhesion;ko05200 Pathways in cancer;ko05222 Small cell lung cancer;ko05020 Prion diseases;ko05146 Amoebiasis;ko05145 Toxoplasmosis	KOG1836-Extracellular matrix glycoprotein Laminin subunits alpha and gamma[W]
ENSG00000198763	11935.3	10424.1	0.195305	3.32e-243	5.18e-241	-	MT-ND2	mitochondrially encoded NADH:ubiquinone oxidoreductase core subunit 2 [Source:HGNC Symbol;Acc:HGNC:7456]	GO:0014069;GO:0005739;GO:0072593;GO:0035255;GO:0019901;GO:0005743;GO:0055114;GO:0016491;GO:0016021;GO:0016020;GO:0070469;GO:0008137;GO:0006120;GO:0032981;GO:0005747	K03879-ko00190 Oxidative phosphorylation;ko05012 Parkinson's disease	KOG4668-NADH dehydrogenase subunits 2, 5, and related proteins[C]
ENSG00000251537	0.16138	0.020507	2.97627	0.00173176	0.00534173	-	AC005324.3	-	GO:0005886;GO:0005622;GO:0005829;GO:0046872;GO:0008270	-	-
ENSG00000182718	2233.26	2729.37	-0.289417	8.54e-237	1.3e-234	-	ANXA2	annexin A2 [Source:HGNC Symbol;Acc:HGNC:537]	GO:0009986;GO:0052362;GO:0044147;GO:0044090;GO:0042470;GO:0043086;GO:0005576;GO:0008092;GO:0005515;GO:0005765;GO:0005509;GO:0016020;GO:0005634;GO:0003723;GO:0005578;GO:0005615;GO:0004859;GO:0005544;GO:0045121;GO:0030496;GO:0005604;GO:0042802;GO:0005768;GO:0031902;GO:0070062;GO:0031012;GO:0005546;GO:0043312;GO:0005737;GO:0098641;GO:0098609;GO:0005913;GO:0005886;GO:0031982;GO:0001525;GO:0035578;GO:…	-	KOG0819-Annexin[U]
ENSG00000253873	5.90688	25.2111	-2.09359	1.46e-235	2.2e-233	down	PCDHGA11	protocadherin gamma subfamily A, 11 [Source:HGNC Symbol;Acc:HGNC:8698]	GO:0005886;GO:0007156;GO:0007155;GO:0005509;GO:0016020;GO:0016021;GO:0005887;GO:0007267;GO:0007399	-	KOG3594-FOG: Cadherin repeats[S]
ENSG00000140105	195.084	142.765	0.450454	6.79e-230	1.01e-227	-	WARS	tryptophanyl-tRNA synthetase [Source:HGNC Symbol;Acc:HGNC:12729]	GO:0006469;GO:0001933;GO:0019210;GO:0019901;GO:0031334;GO:0010835;GO:0010628;GO:0042803;GO:0005634;GO:0005515;GO:0019904;GO:0043234;GO:0016874;GO:0005829;GO:0005524;GO:0000166;GO:0006412;GO:0005737;GO:0004812;GO:0004830;GO:0006418;GO:0006436;GO:0070062;GO:0001525;GO:0008285;GO:0045765	K01867-ko00970 Aminoacyl-tRNA biosynthesis	KOG2145-Cytoplasmic tryptophanyl-tRNA synthetase[J]
ENSG00000188859	0.163273	0.030494	2.42069	0.00897144	0.0226823	-	FAM78B	family with sequence similarity 78 member B [Source:HGNC Symbol;Acc:HGNC:13495]	-	-	-
ENSG00000122862	349.534	560.244	-0.680625	2.38e-226	3.48e-224	down	SRGN	serglycin [Source:HGNC Symbol;Acc:HGNC:9361]	GO:0042629;GO:0042588;GO:0000139;GO:0050710;GO:0033382;GO:0033373;GO:0033371;GO:0033364;GO:0016485;GO:0005518;GO:0005576;GO:0005515;GO:0005794;GO:0006915;GO:0005615;GO:0031214;GO:0002576;GO:0031093;GO:0008626;GO:0030502;GO:0033368	-	-
ENSG00000087245	793.572	582.321	0.446547	1.55e-221	2.23e-219	-	MMP2	matrix metallopeptidase 2 [Source:HGNC Symbol;Acc:HGNC:7166]	GO:0005615;GO:0005576;GO:0006508;GO:0008233;GO:0005515;GO:0005739;GO:0016787;GO:0046872;GO:0008270;GO:0016020;GO:0005737;GO:0005634;GO:0005578;GO:0004222;GO:0008237;GO:0031012;GO:0004252;GO:0044267;GO:0030574;GO:0048013;GO:0001525;GO:0022617;GO:1904707;GO:0035987;GO:0030017;GO:0005886;GO:0071230;GO:0060346;GO:0048705;GO:0060325;GO:0045089;GO:0007566;GO:0001957;GO:0001955;GO:0001666	K01398-ko04670 Leukocyte transendothelial migration;ko04912 GnRH signaling pathway;ko04915 Estrogen signaling pathway;ko05200 Pathways in cancer;ko05205 Proteoglycans in cancer;ko05219 Bladder cancer;ko04933 AGE-RAGE signaling pathway in diabetic complications;ko01522 Endocrine resistance	KOG1565-Gelatinase A and related matrix metalloproteases[OW]
ENSG00000182492	1764.9	1431.14	0.302425	7.23e-219	1.03e-216	-	BGN	biglycan [Source:HGNC Symbol;Acc:HGNC:1044]	GO:0042383;GO:0005622;GO:0005615;GO:0005578;GO:0019800;GO:0001974;GO:0050840;GO:0005539;GO:0005576;GO:0005737;GO:0008150;GO:0070062;GO:0004860;GO:0006469;GO:0019221;GO:0046426;GO:0031012;GO:0043202;GO:0030198;GO:0030203;GO:0005796;GO:0030206;GO:0030207;GO:0030208;GO:0005201;GO:0009986;GO:0030133	-	KOG0619-FOG: Leucine rich repeat[R]
ENSG00000092964	35.0385	69.1753	-0.981315	1.64e-218	2.32e-216	down	DPYSL2	dihydropyrimidinase like 2 [Source:HGNC Symbol;Acc:HGNC:3014]	GO:0043234;GO:0043209;GO:0043195;GO:0043025;GO:0043005;GO:0030425;GO:0030426;GO:0030424;GO:0005739;GO:0005829;GO:0048489;GO:0045664;GO:0042220;GO:0042493;GO:0021772;GO:0021510;GO:0014049;GO:0010975;GO:0007420;GO:0007010;GO:0001975;GO:0019901;GO:0016810;GO:0016787;GO:0005737;GO:0008017;GO:0007411;GO:0030516;GO:0005515;GO:0005886;GO:0016020;GO:0007275;GO:0007399;GO:0030154;GO:0005856;GO:0005874;GO:…	K07528-ko04360 Axon guidance	KOG2584-Dihydroorotase and related enzymes[F]
ENSG00000234616	3.15734	9.34378	-1.5653	1.01e-216	1.42e-214	down	JRK	Jrk helix-turn-helix protein [Source:HGNC Symbol;Acc:HGNC:6199]	GO:0030529;GO:0005737;GO:0005634;GO:0003729;GO:0003677;GO:0003676	-	-
ENSG00000134321	0.165142	0.0001	10.6895	0.00237869	0.00709137	-	RSAD2	radical S-adenosyl methionine domain containing 2 [Source:HGNC Symbol;Acc:HGNC:30908]	GO:0003824;GO:0051536;GO:0005811;GO:0005783;GO:2000553;GO:0051607;GO:0045071;GO:0043367;GO:0035710;GO:0034165;GO:0034157;GO:0009615;GO:0005789;GO:0005515;GO:0005739;GO:0001650;GO:0005794;GO:0005743;GO:0046872;GO:0016020;GO:0005741;GO:0051539;GO:0002376;GO:0045087;GO:0016032;GO:0043621;GO:0060337;GO:0050709	K15045-ko05164 Influenza A	-
ENSG00000143878	638.027	456.319	0.483575	1.92e-211	2.63e-209	-	RHOB	ras homolog family member B [Source:HGNC Symbol;Acc:HGNC:668]	GO:0016020;GO:0005886;GO:0005829;GO:0005770;GO:0005769;GO:0005634;GO:0045786;GO:0045766;GO:0043065;GO:0007155;GO:0006886;GO:0019003;GO:0003924;GO:0005515;GO:0005525;GO:0005622;GO:0000166;GO:0007264;GO:0015031;GO:0006810;GO:0006915;GO:0007275;GO:0030154;GO:0005925;GO:0005768;GO:0031902;GO:0070062;GO:0051056;GO:0008333;GO:0010008;GO:0030168;GO:0032154;GO:0001525;GO:0000910;GO:0010595;GO:0007266;GO:…	-	KOG0393-Ras-related small GTPase, Rho type[R]
ENSG00000175274	114.734	212.944	-0.892179	2.03e-211	2.76e-209	down	TP53I11	tumor protein p53 inducible protein 11 [Source:HGNC Symbol;Acc:HGNC:16842]	GO:0016021;GO:0016020;GO:0006950;GO:0008285	-	-
ENSG00000131650	0.165425	0.0001	10.692	0.0149595	0.035476	-	KREMEN2	kringle containing transmembrane protein 2 [Source:HGNC Symbol;Acc:HGNC:18797]	GO:0060173;GO:0030279;GO:0016021;GO:0016020;GO:0016055;GO:0005886;GO:0090090;GO:0031901;GO:0007154	-	KOG4157-beta-1,6-N-acetylglucosaminyltransferase, contains WSC domain[GO]
ENSG00000105974	369.193	509.868	-0.465748	5.31e-206	7.09e-204	-	CAV1	caveolin 1 [Source:HGNC Symbol;Acc:HGNC:1527]	GO:0048471;GO:0045121;GO:0043234;GO:0016021;GO:0016020;GO:0005938;GO:0005929;GO:0005925;GO:0005901;GO:0005887;GO:0005886;GO:0005794;GO:0005783;GO:0002080;GO:2000811;GO:1903598;GO:1901844;GO:1900085;GO:0098911;GO:0090090;GO:0086098;GO:0086091;GO:0071560;GO:0071375;GO:0070836;GO:0061099;GO:0060546;GO:0060056;GO:0055074;GO:0052547;GO:0051899;GO:0051592;GO:0051260;GO:0051259;GO:0051001;GO:0046426;GO:…	K06278-ko04144 Endocytosis;ko04510 Focal adhesion;ko05205 Proteoglycans in cancer;ko05416 Viral myocarditis;ko05100 Bacterial invasion of epithelial cells	-
ENSG00000139269	0.168837	0.0001	10.7214	0.0149595	0.035476	-	INHBE	inhibin beta E subunit [Source:HGNC Symbol;Acc:HGNC:24029]	GO:0005576;GO:0008083;GO:0005179;GO:0005615;GO:0060395;GO:0042981;GO:0005125;GO:0005160;GO:0010862;GO:0043408;GO:0048468	K04667-ko04350 TGF-beta signaling pathway;ko04060 Cytokine-cytokine receptor interaction;ko04550 Signaling pathways regulating pluripotency of stem cells	KOG3900-Transforming growth factor beta, bone morphogenetic protein and related proteins[T]
ENSG00000185739	0.169512	0.0001	10.7272	6.96e-05	0.000279823	-	SRL	sarcalumenin [Source:HGNC Symbol;Acc:HGNC:11295]	GO:0005525;GO:0016529;GO:0033018	-	KOG1954-Endocytosis/signaling protein EHD1[TU]
ENSG00000076706	1552.38	1291.73	0.26517	2.49e-202	3.23e-200	-	MCAM	melanoma cell adhesion molecule [Source:HGNC Symbol;Acc:HGNC:6934]	GO:0005634;GO:0005615;GO:0030335;GO:0007155;GO:0016021;GO:0016020;GO:0005925;GO:0005886;GO:0009653;GO:0009897;GO:0003094;GO:0001525;GO:0061042	-	-
ENSG00000179218	1782.59	1435.98	0.311936	7.95e-201	1.02e-198	-	CALR	calreticulin [Source:HGNC Symbol;Acc:HGNC:1455]	GO:0048471;GO:0043234;GO:0043231;GO:0042824;GO:0031012;GO:0016529;GO:0009986;GO:0009897;GO:0005794;GO:0005790;GO:0005788;GO:0005783;GO:0005737;GO:0005634;GO:0005615;GO:0001669;GO:1901224;GO:1901164;GO:0090398;GO:0071310;GO:0071285;GO:0061077;GO:0055007;GO:0050821;GO:0050766;GO:0045787;GO:0042493;GO:0040020;GO:0034504;GO:0033574;GO:0032355;GO:0030866;GO:0010628;GO:0010595;GO:0010033;GO:0007283;GO:…	K08057-ko04141 Protein processing in endoplasmic reticulum;ko04145 Phagosome;ko04612 Antigen processing and presentation;ko05166 HTLV-I infection;ko05142 Chagas disease (American trypanosomiasis)	KOG0674-Calreticulin[O]
ENSG00000120915	0.170853	0.0001	10.7385	0.00436366	0.0120873	-	EPHX2	epoxide hydrolase 2 [Source:HGNC Symbol;Acc:HGNC:3402]	GO:0090181;GO:0042632;GO:0010628;GO:0097755;GO:0008152;GO:0003824;GO:0016787;GO:0042803;GO:0005829;GO:0006629;GO:0046872;GO:0005737;GO:0000287;GO:0006954;GO:0005777;GO:0006805;GO:0070062;GO:0016311;GO:0005102;GO:0008217;GO:0046839;GO:0009636;GO:0072593;GO:0016791;GO:0006874;GO:0015643;GO:0019373;GO:0019439;GO:0004301;GO:0017144;GO:0033885;GO:0042577;GO:0046272	K08726-ko00590 Arachidonic acid metabolism;ko00625 Chloroalkane and chloroalkene degradation;ko04146 Peroxisome	KOG3085-Predicted hydrolase (HAD superfamily)[R]
ENSG00000125730	0.173002	0.025552	2.75928	0.00173176	0.00534173	-	C3	complement C3 [Source:HGNC Symbol;Acc:HGNC:1318]	GO:0005615;GO:0050766;GO:0045766;GO:0006956;GO:0001970;GO:0001798;GO:0006508;GO:0005576;GO:0005515;GO:0006631;GO:0010951;GO:0006629;GO:0006954;GO:0002376;GO:0045087;GO:0004252;GO:0050776;GO:0005886;GO:0004866;GO:0070062;GO:0001934;GO:0044267;GO:0072562;GO:0043312;GO:0007186;GO:0006955;GO:0007165;GO:0006958;GO:0034774;GO:0005102;GO:0035578;GO:0005788;GO:0043687;GO:0006957;GO:0030449;GO:0031715;GO:…	K03990-ko04145 Phagosome;ko04610 Complement and coagulation cascades;ko05203 Viral carcinogenesis;ko05322 Systemic lupus erythematosus;ko05133 Pertussis;ko05134 Legionellosis;ko05150 Staphylococcus aureus infection;ko05152 Tuberculosis;ko05168 Herpes simplex infection;ko05140 Leishmaniasis;ko05142 Chagas disease (American trypanosomiasis)	KOG1366-Alpha-macroglobulin[O]
ENSG00000125912	59.2937	88.3139	-0.574762	1.66e-197	2.08e-195	-	NCLN	nicalin [Source:HGNC Symbol;Acc:HGNC:26923]	GO:0016021;GO:0016020;GO:0005789;GO:0005783;GO:0009966;GO:0005515;GO:0043254;GO:0031648	-	KOG2526-Predicted aminopeptidases - M20/M25/M40 family[E]
ENSG00000162909	262.849	353.716	-0.428359	9.35e-196	1.16e-193	-	CAPN2	calpain 2 [Source:HGNC Symbol;Acc:HGNC:1479]	GO:0006508;GO:0008234;GO:0008233;GO:0005515;GO:0005886;GO:0005622;GO:0005509;GO:0016787;GO:0005829;GO:0046872;GO:0016020;GO:0005737;GO:0004198;GO:0005925;GO:0030425;GO:0051493;GO:0071230;GO:0070062;GO:0005783;GO:0022617;GO:0045121;GO:0005794;GO:0008092;GO:0051603;GO:0030864;GO:0031143;GO:0097038;GO:0005764;GO:0005634;GO:0000785;GO:0016540;GO:0007520;GO:0001824;GO:0001666;GO:0046982	K03853-ko04141 Protein processing in endoplasmic reticulum;ko04210 Apoptosis;ko04510 Focal adhesion;ko05010 Alzheimer's disease	KOG0045-Cytosolic Ca2+-dependent cysteine protease (calpain), large subunit (EF-Hand protein superfamily)[OT]
ENSG00000283486	0.173436	0.0001	10.7602	0.0149595	0.035476	-	AL390726.6	-	-	-	-
ENSG00000006740	0.17407	0.038067	2.19305	0.0175643	0.040427	-	ARHGAP44	Rho GTPase activating protein 44 [Source:HGNC Symbol;Acc:HGNC:29096]	GO:0043197;GO:0098887;GO:0098886;GO:0061001;GO:0043087;GO:0035021;GO:0032956;GO:0048365;GO:0005096;GO:0043547;GO:0007165;GO:0005737;GO:0030054;GO:0045202;GO:0042995;GO:0005515;GO:0005768;GO:0005829;GO:0051056;GO:0006887;GO:0055037;GO:0005543;GO:0031256	-	KOG4270-GTPase-activator protein[T]
ENSG00000140945	31.4284	57.0149	-0.859269	4.04e-192	4.88e-190	down	CDH13	cadherin 13 [Source:HGNC Symbol;Acc:HGNC:1753]	GO:0042803;GO:0005886;GO:0007156;GO:0007155;GO:0005509;GO:0046872;GO:0016020;GO:0031225;GO:0005925;GO:0045296;GO:0005737;GO:0070062;GO:0045944;GO:0001938;GO:0030335;GO:0005615;GO:0001954;GO:0002040;GO:0008285;GO:0043542;GO:0005901;GO:0034332;GO:0048661;GO:0030169;GO:0055096;GO:0043005;GO:0050927;GO:0071813;GO:0007162;GO:0055100;GO:0007266;GO:0016339;GO:0016601;GO:0030032;GO:0030100;GO:0042058;GO:…	-	-
ENSG00000120896	57.5925	122.387	-1.0875	2.72e-191	3.25e-189	down	SORBS3	sorbin and SH3 domain containing 3 [Source:HGNC Symbol;Acc:HGNC:30907]	GO:0005925;GO:0005737;GO:0005634;GO:0043410;GO:0031589;GO:0000122;GO:0008134;GO:0005515;GO:0007155;GO:0007015;GO:0030054;GO:0005856;GO:0005829;GO:0005200;GO:0051496;GO:0006936;GO:0017166;GO:0051495	-	-
ENSG00000166947	0.176789	0.0001	10.7878	0.000221677	0.000819895	-	EPB42	erythrocyte membrane protein band 4.2 [Source:HGNC Symbol;Acc:HGNC:3381]	GO:0030863;GO:0016020;GO:0055072;GO:0050801;GO:0048536;GO:0020027;GO:0000902;GO:0007010;GO:0005515;GO:0005886;GO:0005737;GO:0005856;GO:0003810;GO:0018149;GO:0008360;GO:0043249;GO:0005200;GO:0005524	-	-
ENSG00000137460	0.176993	0.038269	2.20944	0.00166156	0.00515499	-	FHDC1	FH2 domain containing 1 [Source:HGNC Symbol;Acc:HGNC:29363]	-	-	KOG1922-Rho GTPase effector BNI1 and related formins[TZ]
ENSG00000010278	843.972	1206.36	-0.515396	1.03e-184	1.2e-182	-	CD9	CD9 molecule [Source:HGNC Symbol;Acc:HGNC:1709]	GO:0070062;GO:0016324;GO:0016020;GO:0009986;GO:0009897;GO:0071404;GO:0031623;GO:0030913;GO:0014003;GO:0009414;GO:0008285;GO:0007420;GO:0007342;GO:0005178;GO:0005515;GO:0005886;GO:0007155;GO:0016021;GO:0005615;GO:0005925;GO:0005887;GO:0007166;GO:0007338;GO:0002576;GO:0030666;GO:1903561;GO:0006928;GO:0030168;GO:0030669;GO:0031092	K06460-ko04640 Hematopoietic cell lineage	KOG3882-Tetraspanin family integral membrane protein[R]
ENSG00000183091	0.17723	0.044082	2.00736	8.05e-05	0.000320011	-	NEB	nebulin [Source:HGNC Symbol;Acc:HGNC:7720]	GO:0005515;GO:0003779;GO:0005737;GO:0005856;GO:0005829;GO:0070062;GO:0015629;GO:0030018;GO:0007517;GO:0008307;GO:0030049;GO:0030017;GO:0007525;GO:0030832;GO:0043292;GO:0030016	-	-
ENSG00000111341	658.003	439.35	0.582723	1.83e-184	2.1e-182	-	MGP	matrix Gla protein [Source:HGNC Symbol;Acc:HGNC:7060]	GO:0005576;GO:0005509;GO:0007275;GO:0030154;GO:0031012;GO:0030500;GO:0070062;GO:0005515;GO:0001503;GO:0051216;GO:0005201;GO:0005578;GO:0008147;GO:0001502	-	-
ENSG00000106683	70.8291	117.54	-0.730739	1.03e-182	1.18e-180	down	LIMK1	LIM domain kinase 1 [Source:HGNC Symbol;Acc:HGNC:6613]	GO:0005829;GO:0006468;GO:0005524;GO:0004672;GO:0046872;GO:0008270;GO:0016607;GO:0043005;GO:0016020;GO:0005925;GO:0005737;GO:0005634;GO:0051496;GO:0045773;GO:0046982;GO:0005515;GO:0016310;GO:0016301;GO:0016740;GO:0004674;GO:0000166;GO:0038096;GO:0005794;GO:0004871;GO:0007399;GO:0007165;GO:0007266;GO:0030036;GO:0051444;GO:0032233;GO:0031072	K05743-ko04810 Regulation of actin cytoskeleton;ko04666 Fc gamma R-mediated phagocytosis;ko04360 Axon guidance	-
ENSG00000198046	0.185093	0.0001	10.854	0.000398199	0.00140483	-	ZNF667	zinc finger protein 667 [Source:HGNC Symbol;Acc:HGNC:28854]	GO:0005622;GO:0006355;GO:0003676;GO:0006351;GO:0003677;GO:0046872;GO:0005634	-	KOG1721-FOG: Zn-finger[R]
ENSG00000197140	0.186898	0.0001	10.868	0.00805353	0.0206627	-	ADAM32	ADAM metallopeptidase domain 32 [Source:HGNC Symbol;Acc:HGNC:15479]	GO:0006508;GO:0016021;GO:0016020;GO:0004222;GO:0008237	-	KOG3607-Meltrins, fertilins and related Zn-dependent metalloproteinases of the ADAMs family[O]
ENSG00000144868	0.188478	0.05463	1.78663	0.0182826	0.0417172	-	TMEM108	transmembrane protein 108 [Source:HGNC Symbol;Acc:HGNC:28451]	GO:0036477;GO:0030424;GO:0014069;GO:0010008;GO:0005769;GO:1990416;GO:0098815;GO:0097484;GO:0097106;GO:0051388;GO:0031175;GO:0021542;GO:0008090;GO:0006898;GO:0005886;GO:1904115;GO:0016021;GO:0016020;GO:0030054;GO:0045202;GO:0045211;GO:0030425;GO:0042995;GO:0005768;GO:0003674;GO:0008150;GO:0005575	-	-
ENSG00000138311	0.189092	0.032119	2.55759	0.00520753	0.0141163	-	ZNF365	zinc finger protein 365 [Source:HGNC Symbol;Acc:HGNC:18194]	GO:0005515;GO:0043231;GO:0005737;GO:0005815;GO:0005856;GO:0042803;GO:0005813;GO:0000281;GO:0000930;GO:0033566	-	-
ENSG00000239264	1322.44	1091.32	0.277127	6.06e-171	6.62e-169	-	TXNDC5	thioredoxin domain containing 5 [Source:HGNC Symbol;Acc:HGNC:21073]	GO:0005788;GO:0005515;GO:0045454;GO:0016853;GO:0005783;GO:0005576;GO:0070062;GO:0043312;GO:0043066;GO:0043202;GO:0035578;GO:0006457;GO:0003756;GO:0034976;GO:0043277;GO:0005623	K13984-ko04141 Protein processing in endoplasmic reticulum	KOG0191-Thioredoxin/protein disulfide isomerase[O]
ENSG00000198768	4.80321	24.0888	-2.32629	3.17e-169	3.44e-167	down	APCDD1L	APC down-regulated 1 like [Source:HGNC Symbol;Acc:HGNC:26892]	GO:0016021;GO:0016020	-	-
ENSG00000106034	0.191619	0.0001	10.904	0.0149595	0.035476	-	CPED1	cadherin like and PC-esterase domain containing 1 [Source:HGNC Symbol;Acc:HGNC:26159]	GO:0005783	-	-
ENSG00000135838	0.192801	0.0001	10.9129	0.00237869	0.00709137	-	NPL	N-acetylneuraminate pyruvate lyase [Source:HGNC Symbol;Acc:HGNC:16781]	GO:0005515;GO:0005975;GO:0008152;GO:0016829;GO:0003824;GO:0005737;GO:0042802;GO:0005829;GO:0019262;GO:0008747	K01639-ko00520 Amino sugar and nucleotide sugar metabolism	-
ENSG00000100292	70.0471	140.611	-1.00532	4.64e-162	4.91e-160	down	HMOX1	heme oxygenase 1 [Source:HGNC Symbol;Acc:HGNC:5013]	GO:0055114;GO:0046872;GO:0004392;GO:0006788;GO:0005901;GO:0005829;GO:0005783;GO:0005730;GO:0005634;GO:1904706;GO:1904036;GO:0097755;GO:0097421;GO:0072719;GO:0071276;GO:0071243;GO:0051090;GO:0048662;GO:0045766;GO:0043627;GO:0043619;GO:0043524;GO:0043433;GO:0043392;GO:0043305;GO:0043065;GO:0042542;GO:0042168;GO:0042167;GO:0035556;GO:0034395;GO:0032764;GO:0031670;GO:0016242;GO:0016239;GO:0010656;GO:…	K00510-ko00860 Porphyrin and chlorophyll metabolism;ko04978 Mineral absorption	KOG4480-Heme oxygenase[P]
ENSG00000211445	19.1625	66.2502	-1.78964	5.66e-162	5.95e-160	down	GPX3	glutathione peroxidase 3 [Source:HGNC Symbol;Acc:HGNC:4555]	GO:0055114;GO:0016491;GO:0098869;GO:0004601;GO:0004602;GO:0006979;GO:0005615;GO:0042744;GO:0034599;GO:0005576;GO:0005515;GO:0070062;GO:0008134;GO:0051289;GO:0008430;GO:0006982	-	KOG1651-Glutathione peroxidase[O]
ENSG00000134243	4.68712	16.2865	-1.7969	4.73e-161	4.94e-159	down	SORT1	sortilin 1 [Source:HGNC Symbol;Acc:HGNC:11186]	GO:0043231;GO:0043025;GO:0030659;GO:0030425;GO:0030140;GO:0016021;GO:0005886;GO:1904037;GO:0046323;GO:0045599;GO:0032868;GO:0016050;GO:0014902;GO:0006897;GO:0005515;GO:0005765;GO:0005794;GO:0005789;GO:0005783;GO:0005829;GO:0016020;GO:0005634;GO:0006810;GO:0007275;GO:0030154;GO:0005764;GO:0005768;GO:0032580;GO:0010008;GO:0001503;GO:0009986;GO:0031965;GO:0048471;GO:0031410;GO:0019899;GO:0005769;GO:…	K12388-ko04142 Lysosome;ko04722 Neurotrophin signaling pathway	-
ENSG00000113083	51.5716	85.6774	-0.732337	1.51e-160	1.56e-158	down	LOX	lysyl oxidase [Source:HGNC Symbol;Acc:HGNC:6664]	GO:0005634;GO:0005615;GO:0005581;GO:0005578;GO:0005576;GO:0048545;GO:0048514;GO:0048251;GO:0042493;GO:0042060;GO:0035904;GO:0030324;GO:0030199;GO:0009725;GO:0007507;GO:0001568;GO:0005507;GO:0004720;GO:0005515;GO:0055114;GO:0016491;GO:0046872;GO:0016641;GO:0006464;GO:0030198	-	-
ENSG00000145506	0.193687	0.0001	10.9195	0.0149595	0.035476	-	NKD2	naked cuticle homolog 2 [Source:HGNC Symbol;Acc:HGNC:17046]	GO:0051117;GO:0032036;GO:0070382;GO:0005886;GO:0005515;GO:0005509;GO:0046872;GO:0016020;GO:0005737;GO:0006810;GO:0016055;GO:0031410;GO:0031625;GO:0006887;GO:0016328;GO:0032436;GO:0019838;GO:0071944;GO:0090004;GO:0090090;GO:0016323;GO:0072661;GO:0048210;GO:0010954	K03213-ko04310 Wnt signaling pathway	-
ENSG00000215301	40.288	58.3707	-0.534894	6.09e-160	6.21e-158	-	DDX3X	DEAD-box helicase 3, X-linked [Source:HGNC Symbol;Acc:HGNC:2745]	GO:0005515;GO:0005739;GO:0006355;GO:0006351;GO:0003677;GO:0032508;GO:0004386;GO:0016787;GO:0005829;GO:0005634;GO:0005524;GO:0000166;GO:0005852;GO:0016020;GO:0016607;GO:0005737;GO:0003723;GO:0003676;GO:0006915;GO:0022627;GO:0016055;GO:0005741;GO:0045727;GO:0002376;GO:0045087;GO:0005576;GO:0007059;GO:0045944;GO:0045296;GO:0070062;GO:0042254;GO:0006417;GO:0009615;GO:0043065;GO:0010628;GO:0043312;GO:…	K11594-ko04622 RIG-I-like receptor signaling pathway;ko05203 Viral carcinogenesis;ko05161 Hepatitis B	KOG0335-ATP-dependent RNA helicase[A]
ENSG00000137710	21.6978	43.5233	-1.00424	9.81e-158	9.94e-156	down	RDX	radixin [Source:HGNC Symbol;Acc:HGNC:9944]	GO:0019898;GO:0008092;GO:0005515;GO:0005856;GO:0051693;GO:0005886;GO:0042803;GO:0003779;GO:0016020;GO:0005737;GO:0003723;GO:0005615;GO:0005925;GO:0045296;GO:0030027;GO:0030175;GO:0070062;GO:0010628;GO:0071944;GO:0030335;GO:0005902;GO:0008360;GO:0016324;GO:0032154;GO:0061028;GO:0030864;GO:1900087;GO:0043087;GO:0008361;GO:0090002;GO:0045184;GO:0051018;GO:0051117;GO:0097067;GO:0010737;GO:1902115;GO:…	K05762-ko04810 Regulation of actin cytoskeleton;ko05206 MicroRNAs in cancer;ko05205 Proteoglycans in cancer	KOG3529-Radixin, moesin and related proteins of the ERM family[R]
ENSG00000182107	0.194292	0.025867	2.90904	0.00173176	0.00534173	-	TMEM30B	transmembrane protein 30B [Source:HGNC Symbol;Acc:HGNC:27254]	GO:0005886;GO:0016020;GO:0016021;GO:0006810;GO:0006869;GO:0005515;GO:0070863	-	KOG2952-Cell cycle control protein[DKT]
ENSG00000092847	6.14622	9.15481	-0.574831	3.24e-155	3.24e-153	-	AGO1	argonaute 1, RISC catalytic component [Source:HGNC Symbol;Acc:HGNC:3262]	GO:0003676;GO:0031047;GO:0035068;GO:0005829;GO:0005634;GO:0000932;GO:1901224;GO:0045944;GO:0010628;GO:0010586;GO:0044212;GO:0035198;GO:0003723;GO:0000978;GO:0060964;GO:0005515;GO:0030529;GO:0006355;GO:0006351;GO:0005737;GO:0000956;GO:0006417;GO:0005654;GO:0048015;GO:0007223;GO:0003725;GO:0031054;GO:0035196;GO:0000993;GO:0005844;GO:0035278;GO:0010501;GO:0035280;GO:0070578;GO:0035194;GO:0003727;GO:…	-	KOG1041-Translation initiation factor 2C (eIF-2C) and related proteins[J]
ENSG00000063322	9.23669	40.5615	-2.13466	2.03e-154	2.01e-152	down	MED29	mediator complex subunit 29 [Source:HGNC Symbol;Acc:HGNC:23074]	GO:0016592;GO:0005654;GO:0005515;GO:0006355;GO:0006351;GO:0005634	-	-
ENSG00000169962	0.198858	0.039172	2.34384	0.00897144	0.0226823	-	TAS1R3	taste 1 receptor member 3 [Source:HGNC Symbol;Acc:HGNC:15661]	GO:0050917;GO:0050916;GO:0008527;GO:0007165;GO:0004871;GO:0005886;GO:0007186;GO:0004930;GO:0016021;GO:0016020;GO:0050896;GO:0050909;GO:0046982;GO:0033041;GO:0001582;GO:1903767	K04626-ko04973 Carbohydrate digestion and absorption;ko04742 Taste transduction	KOG1056-Glutamate-gated metabotropic ion channel receptor subunit GRM2 and related subunits, G-protein coupled receptor superfamily[PT]
ENSG00000119689	73.4926	107.221	-0.544913	2.49e-154	2.43e-152	-	DLST	dihydrolipoamide S-succinyltransferase [Source:HGNC Symbol;Acc:HGNC:2911]	GO:0034641;GO:0043209;GO:0005739;GO:0008152;GO:0016746;GO:0006099;GO:0016740;GO:0016020;GO:0005634;GO:0004149;GO:0045252;GO:0070062;GO:0006554;GO:0005759;GO:0006091;GO:0033512	K00658-ko01200 Carbon metabolism;ko00020 Citrate cycle (TCA cycle);ko00310 Lysine degradation	KOG0559-Dihydrolipoamide succinyltransferase (2-oxoglutarate dehydrogenase, E2 subunit)[C]
ENSG00000178031	11.0354	28.7814	-1.383	4.71e-154	4.57e-152	down	ADAMTSL1	ADAMTS like 1 [Source:HGNC Symbol;Acc:HGNC:14632]	GO:0006508;GO:0005576;GO:0016787;GO:0008270;GO:0005578;GO:0008237;GO:0008233;GO:0005788;GO:0036066	-	KOG3538-Disintegrin metalloproteinases with thrombospondin repeats[O]
ENSG00000132471	82.6869	158.904	-0.942429	1.18e-151	1.14e-149	down	WBP2	WW domain binding protein 2 [Source:HGNC Symbol;Acc:HGNC:12738]	GO:0006366;GO:0045944;GO:0001105;GO:0045815;GO:0071391;GO:0000790;GO:0005515;GO:0031490;GO:0045184;GO:0000979;GO:0071442	-	KOG3294-WW domain binding protein WBP-2, contains GRAM domain[T]
ENSG00000205221	0.200011	0.0001	10.9659	0.00237869	0.00709137	-	VIT	vitrin [Source:HGNC Symbol;Acc:HGNC:12697]	GO:0005614;GO:0005578;GO:0030198;GO:0010811;GO:0005539;GO:0005576	-	-
ENSG00000148798	0.201486	0.041483	2.28009	0.0153713	0.0360095	-	INA	internexin neuronal intermediate filament protein alpha [Source:HGNC Symbol;Acc:HGNC:6057]	GO:0043209;GO:0005883;GO:0060052;GO:0045104;GO:0005882;GO:0007399;GO:0045111;GO:0005198;GO:0031965;GO:0005654;GO:0007275;GO:0005615;GO:0030154;GO:0021762;GO:0005200;GO:0036464	-	-
ENSG00000133800	193.868	264.979	-0.450807	4.98e-149	4.7e-147	-	LYVE1	lymphatic vessel endothelial hyaluronan receptor 1 [Source:HGNC Symbol;Acc:HGNC:14687]	GO:0071944;GO:0005886;GO:0006027;GO:0005540;GO:0004888;GO:0005515;GO:0007155;GO:0016021;GO:0016020;GO:0006810;GO:0007165;GO:0070062;GO:0005887;GO:0004872;GO:0009611;GO:0006928;GO:0009653;GO:0007160;GO:0030214	-	-
ENSG00000100345	700.713	597.919	0.228874	1.44e-148	1.35e-146	-	MYH9	myosin heavy chain 9 [Source:HGNC Symbol;Acc:HGNC:7579]	GO:0031594;GO:0030863;GO:0016460;GO:0005938;GO:0016459;GO:0005913;GO:0005925;GO:0005886;GO:0005903;GO:0005819;GO:0001931;GO:0005737;GO:0001772;GO:0001725;GO:1903923;GO:1903919;GO:0051295;GO:0016337;GO:0032796;GO:0008360;GO:0007520;GO:0007155;GO:0006911;GO:0001768;GO:0001701;GO:0000904;GO:0000212;GO:0019904;GO:0005515;GO:0042803;GO:0005829;GO:0003779;GO:0003774;GO:0005524;GO:0000166;GO:0015031;GO:…	K10352-ko04530 Tight junction	KOG0161-Myosin class II heavy chain[Z]
ENSG00000157927	0.204574	0.0001	10.9984	2.23e-05	9.75e-05	-	RADIL	Rap associating with DIL domain [Source:HGNC Symbol;Acc:HGNC:22226]	GO:0007165;GO:0005515;GO:0007155;GO:0007275;GO:0005874;GO:0034446	-	-
ENSG00000174444	1464.45	1674.72	-0.193569	7.11e-147	6.58e-145	-	RPL4	ribosomal protein L4 [Source:HGNC Symbol;Acc:HGNC:10353]	GO:0005515;GO:0005840;GO:0006412;GO:0003735;GO:0030529;GO:0016020;GO:0005737;GO:0005634;GO:0003723;GO:0005925;GO:0005730;GO:0005829;GO:0070062;GO:0006413;GO:0006364;GO:0000184;GO:0019083;GO:0006614;GO:0022625	K02930-ko03010 Ribosome	KOG1475-Ribosomal protein RPL1/RPL2/RL4L4[A]
ENSG00000140988	3439.5	4019.38	-0.224774	7.66e-147	7.04e-145	-	RPS2	ribosomal protein S2 [Source:HGNC Symbol;Acc:HGNC:10404]	GO:0005515;GO:0015935;GO:0005840;GO:0006412;GO:0003735;GO:0030529;GO:0016020;GO:0005634;GO:0003723;GO:0022627;GO:0005654;GO:0005925;GO:0003729;GO:0005829;GO:0045296;GO:0070062;GO:0019899;GO:0006413;GO:0006364;GO:0000184;GO:0019083;GO:0006479;GO:0006614;GO:0017134;GO:0051347	K02981-ko03010 Ribosome	KOG0877-40S ribosomal protein S2/30S ribosomal protein S5[J]
ENSG00000117245	0.205366	0.0001	11.004	0.000123981	0.000480047	-	KIF17	kinesin family member 17 [Source:HGNC Symbol;Acc:HGNC:19167]	GO:0003777;GO:0005524;GO:0000166;GO:0008017;GO:0005874;GO:0007018;GO:0015031;GO:0005737;GO:0006810;GO:0005856;GO:0042995;GO:0035735;GO:0005929;GO:0005829;GO:0005871;GO:0008574;GO:0032839;GO:0022008;GO:0030030;GO:1990075;GO:0036064;GO:0032391;GO:0030992;GO:0015630;GO:0005930;GO:0098971;GO:0031503;GO:0016192;GO:0007017	-	KOG4280-Kinesin-like protein[Z]
ENSG00000276409	230.942	417.02	-0.852585	6.55e-145	5.94e-143	down	CCL14	C-C motif chemokine ligand 14 [Source:HGNC Symbol;Acc:HGNC:10612]	GO:0006955;GO:0005576;GO:0005125;GO:0005615;GO:0008009;GO:0006935;GO:0060326;GO:0005623;GO:0007186;GO:0048020;GO:0002548;GO:0006954;GO:0030593;GO:0043547;GO:0048247;GO:0070098;GO:0070374;GO:0071346;GO:0071347;GO:0071356;GO:0008284;GO:0006874	-	-
ENSG00000124201	16.8009	28.9963	-0.787328	1.11e-144	1e-142	down	ZNFX1	zinc finger NFX1-type containing 1 [Source:HGNC Symbol;Acc:HGNC:29271]	GO:0003700;GO:0006355;GO:0046872;GO:0008270;GO:0003723;GO:0005634	-	KOG1807-Helicases[L]
ENSG00000148123	0.209487	0.0001	11.0326	0.00436366	0.0120873	-	PLPPR1	phospholipid phosphatase related 1 [Source:HGNC Symbol;Acc:HGNC:25993]	GO:0007399;GO:0005654;GO:0016021;GO:0016020;GO:0005887;GO:0007165;GO:0042577;GO:0006644;GO:0008195;GO:0046839	-	-
ENSG00000110092	148.686	202.307	-0.444283	8.72e-144	7.76e-142	-	CCND1	cyclin D1 [Source:HGNC Symbol;Acc:HGNC:1582]	GO:0005923;GO:0005737;GO:0005634;GO:0000307;GO:2000045;GO:0097421;GO:0071310;GO:0060749;GO:0060070;GO:0051726;GO:0051592;GO:0051412;GO:0051384;GO:0048545;GO:0045471;GO:0045444;GO:0043627;GO:0042493;GO:0033601;GO:0033598;GO:0033327;GO:0033197;GO:0032355;GO:0032026;GO:0031100;GO:0030968;GO:0030857;GO:0030178;GO:0016055;GO:0014070;GO:0010243;GO:0010165;GO:0010039;GO:0010033;GO:0008284;GO:0007595;GO:…	K04503-ko04310 Wnt signaling pathway;ko04340 Hedgehog signaling pathway;ko04390 Hippo signaling pathway;ko04630 Jak-STAT signaling pathway;ko04068 FoxO signaling pathway;ko04151 PI3K-Akt signaling pathway;ko04152 AMPK signaling pathway;ko04110 Cell cycle;ko04115 p53 signaling pathway;ko04510 Focal adhesion;ko04917 Prolactin signaling pathway;ko04921 Oxytocin signaling pathway;ko04919 Thyroid horm…	KOG0656-G1/S-specific cyclin D[D]
ENSG00000120875	85.7024	122.564	-0.51613	1.65e-142	1.46e-140	-	DUSP4	dual specificity phosphatase 4 [Source:HGNC Symbol;Acc:HGNC:3070]	GO:0017017;GO:0004721;GO:0016311;GO:0016791;GO:0006470;GO:0008138;GO:0004725;GO:0016787;GO:0005654;GO:0005634;GO:0035335;GO:0070373;GO:0035970;GO:0000188;GO:0001706;GO:0008330;GO:1990439	K04459-ko04010 MAPK signaling pathway	KOG1716-Dual specificity phosphatase[V]
ENSG00000171368	0.210226	0.026946	2.9638	0.000279481	0.00101251	-	TPPP	tubulin polymerization promoting protein [Source:HGNC Symbol;Acc:HGNC:24164]	GO:0043209;GO:0005874;GO:0005737;GO:0005634;GO:0046785;GO:0005739;GO:0005829;GO:0015631;GO:0001578;GO:0005856;GO:0005515;GO:0008017;GO:0048471;GO:0031334;GO:0032273	-	KOG4070-Putative signal transduction protein p25[RT]
ENSG00000204628	1152.26	1412.83	-0.294124	2.25e-142	1.96e-140	-	RACK1	receptor for activated C kinase 1 [Source:HGNC Symbol;Acc:HGNC:4399]	GO:0005654;GO:0005829;GO:0065009;GO:0072344;GO:0044297;GO:0043025;GO:0043005;GO:0030425;GO:0016020;GO:0015935;GO:0005737;GO:1903208;GO:0090003;GO:0043473;GO:0017148;GO:0006412;GO:0001649;GO:0008200;GO:0005080;GO:0048511;GO:0005515;GO:0005886;GO:0005739;GO:0005840;GO:0030529;GO:0016567;GO:0005634;GO:0003723;GO:0006915;GO:0007275;GO:0007049;GO:0048471;GO:0043022;GO:0042995;GO:0030496;GO:0043547;GO:…	K14753-ko05162 Measles	KOG0279-G protein beta subunit-like protein[T]
ENSG00000158089	0.212791	0.0001	11.0552	0.00237869	0.00709137	-	GALNT14	polypeptide N-acetylgalactosaminyltransferase 14 [Source:HGNC Symbol;Acc:HGNC:22946]	GO:0005794;GO:0016757;GO:0030246;GO:0016740;GO:0046872;GO:0016021;GO:0016020;GO:0000139;GO:0006486;GO:0016266;GO:0004653	K00710-ko00512 Mucin type O-glycan biosynthesis	KOG3738-Predicted polypeptide N-acetylgalactosaminyltransferase[O]
ENSG00000254122	26.5525	51.3346	-0.951083	3.15e-142	2.72e-140	down	PCDHGB7	protocadherin gamma subfamily B, 7 [Source:HGNC Symbol;Acc:HGNC:8714]	GO:0005886;GO:0007156;GO:0007155;GO:0005509;GO:0016020;GO:0016021;GO:0005887;GO:0007267;GO:0007399	-	KOG3594-FOG: Cadherin repeats[S]
ENSG00000140718	8.36637	18.3192	-1.13068	2.64e-141	2.26e-139	down	FTO	FTO, alpha-ketoglutarate dependent dioxygenase [Source:HGNC Symbol;Acc:HGNC:24678]	GO:0035515;GO:0035516;GO:0006307;GO:0035552;GO:0035553;GO:0040014;GO:0042245;GO:0005634;GO:0080111;GO:0070989;GO:0070350;GO:0060612;GO:0044065;GO:0010883;GO:0001659;GO:0043734;GO:0055114;GO:0016491;GO:0046872;GO:0016607;GO:0006281;GO:0006974;GO:0051213;GO:0005654;GO:0008198;GO:0090335;GO:1990931;GO:0016021;GO:0016020	-	-
ENSG00000044574	484.762	378.939	0.35531	3.46e-141	2.95e-139	-	HSPA5	heat shock protein family A (Hsp70) member 5 [Source:HGNC Symbol;Acc:HGNC:5238]	GO:0043209;GO:0034663;GO:0016020;GO:0009986;GO:0005886;GO:0005793;GO:0005790;GO:0005789;GO:0005788;GO:0005783;GO:0005739;GO:0005737;GO:1990090;GO:1904313;GO:1901998;GO:0097501;GO:0071353;GO:0071320;GO:0071287;GO:0071277;GO:0071236;GO:0051603;GO:0051402;GO:0042220;GO:0035690;GO:0034976;GO:0031398;GO:0030512;GO:0030182;GO:0021680;GO:0021589;GO:0010976;GO:0009314;GO:0006987;GO:0006983;GO:0051787;GO:…	K09490-ko03060 Protein export;ko04141 Protein processing in endoplasmic reticulum;ko04918 Thyroid hormone synthesis;ko05020 Prion diseases	KOG0101-Molecular chaperones HSP70/HSC70, HSP70 superfamily[O]
ENSG00000100014	6.85007	18.244	-1.41323	6.32e-140	5.35e-138	down	SPECC1L	sperm antigen with calponin homology and coiled-coil domains 1 like [Source:HGNC Symbol;Acc:HGNC:29022]	GO:0015629;GO:0051301;GO:0005829;GO:0005737;GO:0007049;GO:0005921;GO:0030054;GO:0005856;GO:0005819;GO:0007155	-	-
ENSG00000162676	0.213086	0.0001	11.0572	0.00237869	0.00709137	-	GFI1	growth factor independent 1 transcriptional repressor [Source:HGNC Symbol;Acc:HGNC:4237]	GO:0005515;GO:0006355;GO:0006351;GO:0003677;GO:0046872;GO:0005634;GO:0003676;GO:0030097;GO:0051569;GO:0000122;GO:0032088;GO:0071222;GO:0045892;GO:0016363;GO:0044212;GO:0001078;GO:0017053;GO:0010956;GO:0010977;GO:0016604;GO:0010957;GO:0016032;GO:0034121;GO:0000083;GO:0070105	-	KOG1721-FOG: Zn-finger[R]
ENSG00000002834	66.8631	106.488	-0.671403	1.17e-138	9.79e-137	down	LASP1	LIM and SH3 protein 1 [Source:HGNC Symbol;Acc:HGNC:6513]	GO:0030864;GO:0005925;GO:0005737;GO:0006811;GO:0051015;GO:0015075;GO:0005515;GO:0003779;GO:0009967;GO:0034220;GO:0046872;GO:0008270;GO:0006810;GO:0005856;GO:0045296;GO:0070062;GO:0005938;GO:0005070	-	KOG1702-Nebulin repeat protein[Z]
ENSG00000082153	48.51	32.6798	0.56988	2.2e-138	1.83e-136	-	BZW1	basic leucine zipper and W2 domains 1 [Source:HGNC Symbol;Acc:HGNC:18380]	GO:0006355;GO:0006351;GO:0016020;GO:0005737;GO:0003723;GO:0045296	-	KOG2297-Predicted translation factor, contains W2 domain[J]
ENSG00000198938	28955.3	29934	-0.0479586	6.43e-138	5.31e-136	-	MT-CO3	mitochondrially encoded cytochrome c oxidase III [Source:HGNC Symbol;Acc:HGNC:7422]	GO:0005739;GO:1902600;GO:0005515;GO:0005743;GO:0016020;GO:0016021;GO:0022904;GO:0004129;GO:0006123;GO:0045277;GO:0015002;GO:0008535;GO:0019646	K02262-ko00190 Oxidative phosphorylation;ko04260 Cardiac muscle contraction;ko05010 Alzheimer's disease;ko05012 Parkinson's disease;ko05016 Huntington's disease;ko04932 Non-alcoholic fatty liver disease (NAFLD)	KOG4664-Cytochrome oxidase subunit III and related proteins[C]
ENSG00000280893	0.214157	0.0001	11.0645	0.00805353	0.0206627	-	AC009133.6	-	GO:0016021;GO:0009607	-	-
ENSG00000166825	561.097	658.391	-0.230695	2.29e-137	1.87e-135	-	ANPEP	alanyl aminopeptidase, membrane [Source:HGNC Symbol;Acc:HGNC:500]	GO:0009897;GO:0006508;GO:0008233;GO:0005886;GO:0008270;GO:0005765;GO:0016787;GO:0005634;GO:0046872;GO:0016021;GO:0016020;GO:0007275;GO:0005615;GO:0030154;GO:0008237;GO:0004177;GO:0046718;GO:0070062;GO:0007165;GO:0007267;GO:0043312;GO:0016032;GO:0004872;GO:0030667;GO:0001525;GO:0001618;GO:0005793;GO:0042277;GO:0070006;GO:0008217;GO:0043171	K11140-ko00480 Glutathione metabolism;ko04640 Hematopoietic cell lineage;ko04614 Renin-angiotensin system	KOG1046-Puromycin-sensitive aminopeptidase and related aminopeptidases[EO]
ENSG00000142798	2121.66	1962.69	0.112358	2.82e-137	2.29e-135	-	HSPG2	heparan sulfate proteoglycan 2 [Source:HGNC Symbol;Acc:HGNC:5273]	GO:0005604;GO:0005576;GO:0005515;GO:0005509;GO:0046872;GO:0005578;GO:0005615;GO:0005925;GO:0005886;GO:0070062;GO:0044267;GO:0031012;GO:0008022;GO:0043202;GO:0001523;GO:0006024;GO:0006027;GO:0030198;GO:0030203;GO:0005796;GO:0001525;GO:0022617	K06255-ko04512 ECM-receptor interaction;ko05205 Proteoglycans in cancer;ko05161 Hepatitis B	KOG3509-Basement membrane-specific heparan sulfate proteoglycan (HSPG) core protein[O]
ENSG00000157782	0.215697	0.0001	11.0748	0.0149595	0.035476	-	CABP1	calcium binding protein 1 [Source:HGNC Symbol;Acc:HGNC:1384]	GO:0043086;GO:0005515;GO:0005886;GO:0005794;GO:0005509;GO:0046872;GO:0016020;GO:0005737;GO:0048471;GO:0005615;GO:0030054;GO:0045202;GO:0045211;GO:0005856;GO:0005938;GO:0048306;GO:0014069;GO:0004857;GO:0042308;GO:0008139;GO:0000139	-	KOG0027-Calmodulin and related proteins (EF-Hand superfamily)[T]
ENSG00000172780	10.3951	29.5617	-1.50783	5.8e-134	4.66e-132	down	RAB43	RAB43, member RAS oncogene family [Source:HGNC Symbol;Acc:HGNC:19983]	GO:1901998;GO:0003924;GO:0005515;GO:0005525;GO:0005794;GO:0000166;GO:0016020;GO:0031410;GO:0070062;GO:0030670;GO:0005768;GO:0032588;GO:0007030;GO:0045335;GO:0090382;GO:0019068;GO:0035526	-	KOG0084-GTPase Rab1/YPT1, small G protein superfamily, and related GTP-binding proteins[TU]
ENSG00000168398	0.216555	0.032482	2.73702	0.000130862	0.00050486	-	BDKRB2	bradykinin receptor B2 [Source:HGNC Symbol;Acc:HGNC:1030]	GO:0007165;GO:0004871;GO:0005515;GO:0005886;GO:0007186;GO:0004930;GO:0016021;GO:0016020;GO:0042310;GO:0006950;GO:0006939;GO:0005887;GO:0004947;GO:0046982;GO:0007166;GO:0004435;GO:0007169;GO:0006954;GO:0007204;GO:0002020;GO:0008015;GO:0031702;GO:0019229;GO:0050482;GO:0043114;GO:0005768;GO:1902239;GO:1902219;GO:0042311;GO:0033137;GO:0009651	K03916-ko04020 Calcium signaling pathway;ko04071 Sphingolipid signaling pathway;ko04022 cGMP - PKG signaling pathway;ko04080 Neuroactive ligand-receptor interaction;ko04810 Regulation of actin cytoskeleton;ko04610 Complement and coagulation cascades;ko04961 Endocrine and other factor-regulated calcium reabsorption;ko04750 Inflammatory mediator regulation of TRP channels;ko05200 Pathways in cancer…	-
ENSG00000163629	0.21982	0.015687	3.80868	3.48e-06	1.72e-05	-	PTPN13	protein tyrosine phosphatase, non-receptor type 13 [Source:HGNC Symbol;Acc:HGNC:9646]	GO:0005515;GO:0005856;GO:0004721;GO:0005886;GO:0016311;GO:0016791;GO:0006470;GO:0004725;GO:0016787;GO:0005737;GO:0005634;GO:0042995;GO:0030027;GO:0070062;GO:0035335;GO:0006661;GO:0014066;GO:0036312;GO:0044297;GO:0043005	K02374-ko04210 Apoptosis	KOG0792-Protein tyrosine phosphatase PTPMEG, contains FERM domain[T]
ENSG00000102780	3.44092	5.7747	-0.746952	1.1e-132	8.64e-131	down	DGKH	diacylglycerol kinase eta [Source:HGNC Symbol;Acc:HGNC:2854]	GO:0005886;GO:0003951;GO:0016301;GO:0008152;GO:0035556;GO:0016310;GO:0016740;GO:0005524;GO:0000166;GO:0046872;GO:0016020;GO:0005737;GO:0004143;GO:0007205;GO:0005768;GO:0030168;GO:0051259;GO:0005622	K00901-ko00561 Glycerolipid metabolism;ko00564 Glycerophospholipid metabolism;ko04070 Phosphatidylinositol signaling system;ko04072 Phospholipase D signaling pathway;ko05231 Choline metabolism in cancer	KOG1170-Diacylglycerol kinase[I]
ENSG00000142541	4373.29	4811.37	-0.137728	1.56e-131	1.22e-129	-	RPL13A	ribosomal protein L13a [Source:HGNC Symbol;Acc:HGNC:10304]	GO:0005840;GO:0006412;GO:0003735;GO:0030529;GO:0016020;GO:0005737;GO:0005634;GO:0003723;GO:0015934;GO:0005925;GO:0005730;GO:0005829;GO:0006417;GO:0003729;GO:0071346;GO:0017148;GO:0006413;GO:0006364;GO:0000184;GO:0019083;GO:0097452;GO:0006614;GO:0022625;GO:1901194	K02872-ko03010 Ribosome	KOG3204-60S ribosomal protein L13a[J]
ENSG00000170909	0.222073	0.0001	11.1168	0.00805353	0.0206627	-	OSCAR	osteoclast associated, immunoglobulin-like receptor [Source:HGNC Symbol;Acc:HGNC:29960]	GO:0005576;GO:0005886;GO:0016021;GO:0016020;GO:0050776;GO:0070062;GO:0043312;GO:0035580;GO:1904724	K14377-ko04380 Osteoclast differentiation	-
ENSG00000033100	109.848	155.101	-0.497701	4.72e-130	3.66e-128	-	CHPF2	chondroitin polymerizing factor 2 [Source:HGNC Symbol;Acc:HGNC:29270]	GO:0005794;GO:0016740;GO:0008376;GO:0032580;GO:0016021;GO:0016020;GO:0000139;GO:0030206;GO:0050510	K03419-ko00532 Glycosaminoglycan biosynthesis - chondroitin sulfate / dermatan sulfate	KOG3708-Uncharacterized conserved protein[S]
ENSG00000105438	393.65	522.752	-0.409214	1.91e-129	1.48e-127	-	KDELR1	KDEL endoplasmic reticulum protein retention receptor 1 [Source:HGNC Symbol;Acc:HGNC:6304]	GO:0005801;GO:0005794;GO:0005783;GO:0070231;GO:0030217;GO:0002369;GO:0006621;GO:0046923;GO:0005789;GO:0015031;GO:0016021;GO:0016020;GO:0006810;GO:0031410;GO:0016192;GO:0030663;GO:0006890;GO:0006886;GO:0006888;GO:0000139;GO:0030133;GO:0033116;GO:0005793;GO:0005046	K10949-ko05110 Vibrio cholerae infection	KOG3106-ER lumen protein retaining receptor[U]
ENSG00000179921	0.226881	0.0001	11.1477	0.00805353	0.0206627	-	GPBAR1	G protein-coupled bile acid receptor 1 [Source:HGNC Symbol;Acc:HGNC:19680]	GO:0007165;GO:0004871;GO:0005886;GO:0007186;GO:0004930;GO:0016021;GO:0016020;GO:0005737;GO:0038181;GO:0038182;GO:0038184;GO:2000810	-	-
ENSG00000079691	0.226949	0.0001	11.1482	4.14e-06	2.02e-05	-	CARMIL1	capping protein regulator and myosin 1 linker 1 [Source:HGNC Symbol;Acc:HGNC:21581]	GO:0030335;GO:0051638;GO:1902745;GO:2000813;GO:0030027;GO:0031941;GO:1900026;GO:0051496;GO:0030838;GO:0032403;GO:0005886;GO:0005829;GO:0005634;GO:0016020;GO:0016607;GO:0005737;GO:0005856;GO:0042995;GO:0005515;GO:0031252;GO:0070062;GO:0046415;GO:0031529;GO:0007596;GO:0016477;GO:0007015;GO:0051639;GO:0044354;GO:0044351;GO:0030032	-	KOG4242-Predicted myosin-I-binding protein[N]
ENSG00000261796	0.0001	11.5395	-16.8162	1.69e-128	1.28e-126	down	ISY1-RAB43	ISY1-RAB43 readthrough [Source:HGNC Symbol;Acc:HGNC:42969]	-	-	-
ENSG00000140575	90.6939	64.9226	0.482286	2.49e-128	1.87e-126	-	IQGAP1	IQ motif containing GTPase activating protein 1 [Source:HGNC Symbol;Acc:HGNC:6110]	GO:0045121;GO:0043234;GO:0043005;GO:0031252;GO:0030529;GO:0030426;GO:0030424;GO:0016328;GO:0016020;GO:0015630;GO:0015629;GO:0005925;GO:0005911;GO:0005737;GO:1990776;GO:0005634;GO:1904754;GO:1903829;GO:1900086;GO:1900006;GO:0071364;GO:0051894;GO:0048008;GO:0045860;GO:0044344;GO:0043406;GO:0036120;GO:0035305;GO:0008543;GO:0007173;GO:0001817;GO:0051019;GO:0048365;GO:0032403;GO:0017048;GO:0005515;GO:…	K16848-ko04810 Regulation of actin cytoskeleton;ko04520 Adherens junction;ko05205 Proteoglycans in cancer	KOG2128-Ras GTPase-activating protein family - IQGAP[T]
ENSG00000112245	20.2579	39.8967	-0.977788	1.09e-127	8.18e-126	down	PTP4A1	protein tyrosine phosphatase type IVA, member 1 [Source:HGNC Symbol;Acc:HGNC:9634]	GO:0030335;GO:0004721;GO:0005886;GO:0035335;GO:0016311;GO:0016791;GO:0006470;GO:0008138;GO:0016787;GO:0005783;GO:0016020;GO:0005737;GO:0007275;GO:0007049;GO:0005856;GO:0004725;GO:0005819;GO:0005634;GO:0005768;GO:0070062;GO:0005769;GO:0009898	-	KOG2836-Protein tyrosine phosphatase IVA1[T]
ENSG00000091136	500.603	411.119	0.284111	1.59e-127	1.19e-125	-	LAMB1	laminin subunit beta 1 [Source:HGNC Symbol;Acc:HGNC:6486]	GO:0031012;GO:0005576;GO:0007155;GO:0005578;GO:0048471;GO:0005615;GO:0005604;GO:0070062;GO:0044267;GO:0030335;GO:0030198;GO:0005198;GO:0005788;GO:0031175;GO:0034446;GO:0043259;GO:0043687;GO:0050679;GO:0035987;GO:0005201;GO:0021812;GO:0042476;GO:0005606;GO:0005607;GO:0043257	K05636-ko04151 PI3K-Akt signaling pathway;ko04512 ECM-receptor interaction;ko04510 Focal adhesion;ko05200 Pathways in cancer;ko05222 Small cell lung cancer;ko05146 Amoebiasis;ko05145 Toxoplasmosis	KOG0994-Extracellular matrix glycoprotein Laminin subunit beta[W]
ENSG00000167978	365.138	265.371	0.460435	6.76e-127	5.02e-125	-	SRRM2	serine/arginine repetitive matrix 2 [Source:HGNC Symbol;Acc:HGNC:16639]	GO:0005681;GO:0016607;GO:0005634;GO:0008380;GO:0006397;GO:0003723;GO:0005654;GO:0000398;GO:0047485;GO:0015030;GO:0071013;GO:0070742	-	KOG1869-Splicing coactivator SRm160/300, subunit SRm300[A]
ENSG00000121898	0.230368	0.037839	2.60599	0.00300886	0.00873274	-	CPXM2	carboxypeptidase X, M14 family member 2 [Source:HGNC Symbol;Acc:HGNC:26977]	GO:0005576;GO:0006508;GO:0008270;GO:0031012;GO:0005615;GO:0004181	-	KOG2649-Zinc carboxypeptidase[R]
ENSG00000151835	4.1252	3.1327	0.397055	1.8e-126	1.32e-124	-	SACS	sacsin molecular chaperone [Source:HGNC Symbol;Acc:HGNC:10519]	GO:0005737;GO:0006457;GO:0005634;GO:0051087;GO:0030424;GO:0030544;GO:0005739;GO:0030425;GO:0090084;GO:0070852;GO:0070628	-	-
ENSG00000104432	0.234553	0.0001	11.1957	0.00805353	0.0206627	-	IL7	interleukin 7 [Source:HGNC Symbol;Acc:HGNC:6023]	GO:0005615;GO:2001240;GO:2001237;GO:0048873;GO:0046622;GO:0045582;GO:0045453;GO:0043086;GO:0030890;GO:0010468;GO:0002360;GO:0008083;GO:0005125;GO:0006955;GO:0005576;GO:0005515;GO:0005126;GO:0005139;GO:0043066;GO:0007267;GO:0009887;GO:0008284;GO:0006959	K05431-ko04630 Jak-STAT signaling pathway;ko04151 PI3K-Akt signaling pathway;ko04060 Cytokine-cytokine receptor interaction;ko04640 Hematopoietic cell lineage	-
ENSG00000140873	51.3325	86.2943	-0.749394	6.45e-125	4.69e-123	down	ADAMTS18	ADAM metallopeptidase with thrombospondin type 1 motif 18 [Source:HGNC Symbol;Acc:HGNC:17110]	GO:0090331;GO:0005576;GO:0006508;GO:0008233;GO:0016787;GO:0046872;GO:0008270;GO:0005578;GO:0004222;GO:0008237;GO:0031012;GO:0001654;GO:0007229	-	KOG3538-Disintegrin metalloproteinases with thrombospondin repeats[O]
ENSG00000160211	155.039	220.795	-0.510077	2.45e-124	1.77e-122	-	G6PD	glucose-6-phosphate dehydrogenase [Source:HGNC Symbol;Acc:HGNC:4057]	GO:0043231;GO:0005829;GO:0005634;GO:2000378;GO:1904879;GO:0061052;GO:0051156;GO:0045471;GO:0043523;GO:0032094;GO:0014070;GO:0010041;GO:0009051;GO:0006098;GO:0050661;GO:0030246;GO:0005536;GO:0004345;GO:0005515;GO:0055114;GO:0016491;GO:0016020;GO:0005975;GO:0042802;GO:0006006;GO:0005737;GO:0070062;GO:0021762;GO:0042803;GO:0009898;GO:0006629;GO:0006749;GO:0006695;GO:0006739;GO:0006740;GO:0010734;GO:…	K00036-ko01200 Carbon metabolism;ko00030 Pentose phosphate pathway;ko00480 Glutathione metabolism;ko05230 Central carbon metabolism in cancer	KOG0563-Glucose-6-phosphate 1-dehydrogenase[G]
ENSG00000182774	1900.82	2352.04	-0.307291	2.64e-124	1.9e-122	-	RPS17	ribosomal protein S17 [Source:HGNC Symbol;Acc:HGNC:10397]	GO:0005840;GO:0006412;GO:0003735;GO:0005622;GO:0030529;GO:0006413;GO:0016020;GO:0003723;GO:0022627;GO:0005925;GO:0006364;GO:0042274;GO:0000028;GO:0005829;GO:0070062;GO:0005654;GO:0031012;GO:0000184;GO:0019083;GO:0006614;GO:0034101	K02962-ko03010 Ribosome	KOG0187-40S ribosomal protein S17[J]
ENSG00000080224	0.234645	0.0001	11.1963	6.96e-05	0.000279823	-	EPHA6	EPH receptor A6 [Source:HGNC Symbol;Acc:HGNC:19296]	GO:0004714;GO:0005887;GO:0018108;GO:0007169;GO:0005003;GO:0004713;GO:0016310;GO:0016301;GO:0016740;GO:0005654;GO:0006468;GO:0005524;GO:0000166;GO:0004672;GO:0016021;GO:0016020;GO:0005886;GO:0003674;GO:0008150;GO:0005575;GO:0048013	-	KOG0196-Tyrosine kinase, EPH (ephrin) receptor family[T]
ENSG00000155366	428.329	721.186	-0.751652	1e-123	7.15e-122	down	RHOC	ras homolog family member C [Source:HGNC Symbol;Acc:HGNC:669]	GO:0003924;GO:0004871;GO:0005515;GO:1902766;GO:0044319;GO:0005886;GO:0005525;GO:0005622;GO:0000166;GO:0007264;GO:0016020;GO:0005829;GO:0070062;GO:0051056;GO:0032420;GO:0043123;GO:0032154;GO:0000910;GO:0043297;GO:0060193;GO:0032464;GO:0005634	-	KOG0393-Ras-related small GTPase, Rho type[R]
ENSG00000240583	7.30013	28.2307	-1.95127	1.12e-123	7.93e-122	down	AQP1	aquaporin 1 (Colton blood group) [Source:HGNC Symbol;Acc:HGNC:633]	GO:0070062;GO:0043679;GO:0043005;GO:0032809;GO:0030424;GO:0020003;GO:0016324;GO:0016323;GO:0016020;GO:0016021;GO:0009925;GO:0005903;GO:0005901;GO:0005886;GO:0085018;GO:0072239;GO:0072232;GO:0072230;GO:0070295;GO:0072220;GO:0051458;GO:0048593;GO:0044241;GO:0043627;GO:0042538;GO:0042060;GO:0033363;GO:0032940;GO:0030104;GO:0030335;GO:0021670;GO:0019233;GO:0015793;GO:0010634;GO:0010592;GO:0009725;GO:…	K09864-ko04924 Renin secretion;ko04976 Bile secretion;ko04964 Proximal tubule bicarbonate reclamation	KOG0223-Aquaporin (major intrinsic protein family)[G]
ENSG00000198888	9132.69	9729.84	-0.0913754	7.23e-123	5.1e-121	-	MT-ND1	mitochondrially encoded NADH:ubiquinone oxidoreductase core subunit 1 [Source:HGNC Symbol;Acc:HGNC:7455]	GO:0043025;GO:0030425;GO:0005739;GO:0042493;GO:0033194;GO:0014070;GO:0005515;GO:0005743;GO:0055114;GO:0016491;GO:0016020;GO:0016021;GO:0070469;GO:0031966;GO:0008137;GO:0006120;GO:0032981;GO:0005747;GO:0045333	K03878-ko00190 Oxidative phosphorylation;ko05012 Parkinson's disease	KOG4770-NADH dehydrogenase subunit 1[C]
ENSG00000100918	14.4944	36.8872	-1.34762	9.7e-122	6.8e-120	down	REC8	REC8 meiotic recombination protein [Source:HGNC Symbol;Acc:HGNC:16879]	GO:0034991;GO:0030893;GO:0005634;GO:0001673;GO:0000800;GO:0000795;GO:0000794;GO:0000793;GO:0000780;GO:0000778;GO:0072520;GO:0051321;GO:0009566;GO:0007286;GO:0007141;GO:0007130;GO:0007129;GO:0001556;GO:0000724;GO:0005694;GO:0000228;GO:0003682;GO:0007059;GO:0000775;GO:0006302;GO:0007283;GO:0007131;GO:0000798;GO:0007062	K13054-ko04114 Oocyte meiosis	KOG1213-Sister chromatid cohesion complex Cohesin, subunit RAD21/SCC1[D]
ENSG00000112576	71.7775	121.208	-0.755886	7.04e-120	4.91e-118	down	CCND3	cyclin D3 [Source:HGNC Symbol;Acc:HGNC:1585]	GO:0005737;GO:0005634;GO:0051726;GO:0046626;GO:0042127;GO:0042098;GO:0007165;GO:0000122;GO:0019901;GO:0004693;GO:0005515;GO:0005925;GO:0005886;GO:0051301;GO:0005829;GO:0016020;GO:0007049;GO:0005654;GO:0001934;GO:0000307;GO:0045737	K10152-ko04310 Wnt signaling pathway;ko04390 Hippo signaling pathway;ko04630 Jak-STAT signaling pathway;ko04151 PI3K-Akt signaling pathway;ko04110 Cell cycle;ko04115 p53 signaling pathway;ko04510 Focal adhesion;ko05203 Viral carcinogenesis;ko05166 HTLV-I infection;ko05162 Measles	KOG0656-G1/S-specific cyclin D[D]
ENSG00000174748	1134.88	1652.97	-0.54252	2.54e-119	1.77e-117	-	RPL15	ribosomal protein L15 [Source:HGNC Symbol;Acc:HGNC:10306]	GO:0031672;GO:0022625;GO:0045471;GO:0005840;GO:0006412;GO:0003735;GO:0005622;GO:0030529;GO:0016020;GO:0005634;GO:0003723;GO:0005515;GO:0005829;GO:0045296;GO:0070062;GO:0006413;GO:0006364;GO:0000184;GO:0019083;GO:0006614;GO:0002181	K02877-ko03010 Ribosome	KOG1678-60s ribosomal protein L15[J]
ENSG00000184640	115.644	78.4508	0.559835	3.04e-119	2.1e-117	-	SEPT9	septin 9 [Source:HGNC Symbol;Acc:HGNC:7323]	GO:0005515;GO:0015629;GO:0051301;GO:0005525;GO:0000166;GO:0005737;GO:0007049;GO:0048471;GO:0005856;GO:0005874;GO:0045296;GO:0051291;GO:0003924;GO:0001725;GO:0005930;GO:0031105;GO:0097730;GO:1902857	K16938-ko05100 Bacterial invasion of epithelial cells	KOG1547-Septin CDC10 and related P-loop GTPases[DTZ]
ENSG00000206053	35.1727	96.5733	-1.45717	1.41e-118	9.68e-117	down	JPT2	Jupiter microtubule associated homolog 2 [Source:HGNC Symbol;Acc:HGNC:14137]	GO:0005886;GO:0005829;GO:0005737;GO:0005634	-	-
ENSG00000182022	91.6871	100.524	-0.132745	1.69e-118	1.16e-116	-	CHST15	carbohydrate sulfotransferase 15 [Source:HGNC Symbol;Acc:HGNC:18137]	GO:0005794;GO:0016740;GO:0016021;GO:0016020;GO:0000139;GO:0030206;GO:0050656;GO:0050659;GO:0019319	K08106-ko00532 Glycosaminoglycan biosynthesis - chondroitin sulfate / dermatan sulfate	-
ENSG00000150667	0.244683	0.047943	2.35152	0.00897144	0.0226823	-	FSIP1	fibrous sheath interacting protein 1 [Source:HGNC Symbol;Acc:HGNC:21674]	-	-	-
ENSG00000174527	0.246211	0.156701	0.651881	0.0153713	0.0360095	-	MYO1H	myosin IH [Source:HGNC Symbol;Acc:HGNC:13879]	GO:0016459;GO:0003774;GO:0005524;GO:0000166;GO:0003779	-	-
ENSG00000138722	827.178	914.015	-0.144021	1.05e-117	7.1e-116	-	MMRN1	multimerin 1 [Source:HGNC Symbol;Acc:HGNC:7178]	GO:0005576;GO:0005509;GO:0007596;GO:0031012;GO:0005515;GO:0007155;GO:0002576;GO:0031093	-	-
ENSG00000162804	57.07	82.2803	-0.527816	1.55e-117	1.04e-115	-	SNED1	sushi, nidogen and EGF like domains 1 [Source:HGNC Symbol;Acc:HGNC:24696]	GO:0005576;GO:0005509;GO:0007160;GO:0070062	-	KOG1217-Fibrillins and related proteins containing Ca2+-binding EGF-like domains[T]
ENSG00000101199	25.0607	49.8347	-0.991724	6.52e-117	4.35e-115	down	ARFGAP1	ADP ribosylation factor GTPase activating protein 1 [Source:HGNC Symbol;Acc:HGNC:15852]	GO:0005096;GO:0005515;GO:0043547;GO:0005794;GO:0046872;GO:0015031;GO:0005737;GO:0006810;GO:0016192;GO:0005829;GO:0006890;GO:0006888;GO:0036498;GO:0045202;GO:0014069;GO:0030100	K12492-ko04144 Endocytosis	KOG0704-ADP-ribosylation factor GTPase activator[TUZ]
ENSG00000185298	8.74692	27.0702	-1.62986	3.7e-115	2.46e-113	down	CCDC137	coiled-coil domain containing 137 [Source:HGNC Symbol;Acc:HGNC:33451]	GO:0005515;GO:0005694;GO:0001650;GO:0005730;GO:0003723	-	-
ENSG00000117152	24.9489	39.4431	-0.660796	1.15e-114	7.62e-113	down	RGS4	regulator of G protein signaling 4 [Source:HGNC Symbol;Acc:HGNC:10000]	GO:0043234;GO:0016020;GO:0005886;GO:0005829;GO:0005737;GO:0045744;GO:0043547;GO:0005096;GO:0001965;GO:0009968;GO:0005634;GO:0008277;GO:0005516;GO:0000188	-	KOG3589-G protein signaling regulators[T]
ENSG00000186866	29.1879	62.7262	-1.1037	5.08e-114	3.34e-112	down	POFUT2	protein O-fucosyltransferase 2 [Source:HGNC Symbol;Acc:HGNC:14683]	GO:0005794;GO:0016757;GO:0005783;GO:0016740;GO:0005975;GO:0006486;GO:0005789;GO:0006004;GO:0036066;GO:0046922;GO:0051046;GO:0036065;GO:0010717;GO:0010468;GO:0001707;GO:0008417	K03691-ko00514 Other types of O-glycan biosynthesis	-
ENSG00000155660	495.275	385.166	0.362748	2.32e-112	1.52e-110	-	PDIA4	protein disulfide isomerase family A member 4 [Source:HGNC Symbol;Acc:HGNC:30167]	GO:0015037;GO:0042470;GO:0005515;GO:0055114;GO:0005783;GO:0045454;GO:0016853;GO:0003723;GO:0005615;GO:0003756;GO:0005788;GO:0061077;GO:0006457;GO:0009306;GO:0009986;GO:0034976;GO:0005623	K09582-ko04141 Protein processing in endoplasmic reticulum;ko04918 Thyroid hormone synthesis;ko05110 Vibrio cholerae infection	KOG0190-Protein disulfide isomerase (prolyl 4-hydroxylase beta subunit)[O]
ENSG00000170315	468.685	758.047	-0.693669	2.05e-111	1.33e-109	down	UBB	ubiquitin B [Source:HGNC Symbol;Acc:HGNC:12463]	GO:0005515;GO:0005737;GO:0005634;GO:0044322;GO:0005615;GO:0038095;GO:0005886;GO:0016567;GO:0005829;GO:0005789;GO:0070062;GO:0034220;GO:0044267;GO:0061024;GO:0016197;GO:0019058;GO:0075733;GO:0010008;GO:0000165;GO:0000209;GO:0002223;GO:0010972;GO:0016579;GO:0031145;GO:0031146;GO:0033209;GO:0038061;GO:0043161;GO:0043488;GO:0050852;GO:0051437;GO:0055085;GO:0060071;GO:0061418;GO:0090090;GO:0090263;GO:…	K04551-ko05012 Parkinson's disease	KOG0001-Ubiquitin and ubiquitin-like proteins[OR]
ENSG00000007384	62.3725	103.146	-0.725703	3.43e-111	2.22e-109	down	RHBDF1	rhomboid 5 homolog 1 [Source:HGNC Symbol;Acc:HGNC:20561]	GO:0006508;GO:0005794;GO:0005789;GO:0005783;GO:0015031;GO:0016021;GO:0016020;GO:0006810;GO:0000139;GO:0008283;GO:0016477;GO:0061136;GO:0019838;GO:0050708;GO:0042058;GO:0050709;GO:0004252;GO:0008233;GO:0016787	-	KOG2290-Rhomboid family proteins[T]
ENSG00000196562	116.973	163.015	-0.478833	3.44e-111	2.22e-109	-	SULF2	sulfatase 2 [Source:HGNC Symbol;Acc:HGNC:20392]	GO:0005886;GO:2000345;GO:0097421;GO:0090263;GO:0060384;GO:0060348;GO:0051216;GO:0048706;GO:0040037;GO:0035860;GO:0035413;GO:0032836;GO:0030201;GO:0014846;GO:0010575;GO:0009611;GO:0003094;GO:0002063;GO:0001822;GO:0008449;GO:0005794;GO:0005783;GO:0008152;GO:0003824;GO:0005509;GO:0016787;GO:0046872;GO:0005615;GO:0008484;GO:0009986;GO:0005795;GO:0030177;GO:0004065	-	KOG3731-Sulfatases[G]
ENSG00000083444	600.414	477.032	0.331871	6.27e-109	4.03e-107	-	PLOD1	procollagen-lysine,2-oxoglutarate 5-dioxygenase 1 [Source:HGNC Symbol;Acc:HGNC:9081]	GO:0046947;GO:0017185;GO:0008475;GO:0031418;GO:0016705;GO:0005506;GO:0042803;GO:0005783;GO:0055114;GO:0016491;GO:0046872;GO:0016020;GO:0051213;GO:0005789;GO:0070062;GO:0001666;GO:0006464;GO:0030867;GO:0008544	K00473-ko00310 Lysine degradation	KOG1971-Lysyl hydroxylase[O]
ENSG00000162065	3.80518	11.3154	-1.57225	6.91e-109	4.42e-107	down	TBC1D24	TBC1 domain family member 24 [Source:HGNC Symbol;Acc:HGNC:29203]	GO:0043547;GO:0030054;GO:0005886;GO:0005737;GO:0005096;GO:0005515;GO:0031175;GO:0043195;GO:0031594	-	KOG2801-Probable Rab-GAPs[U]
ENSG00000112769	518.526	436.591	0.248132	1.61e-108	1.02e-106	-	LAMA4	laminin subunit alpha 4 [Source:HGNC Symbol;Acc:HGNC:6484]	GO:0005576;GO:0005515;GO:0005102;GO:0007155;GO:0005578;GO:0005604;GO:0030334;GO:0030155;GO:0045995;GO:0070062;GO:0031012;GO:0030198;GO:0005201;GO:0005605;GO:0005615;GO:0050873;GO:0001568	-	-
ENSG00000171388	513.663	603.699	-0.233009	5.17e-108	3.28e-106	-	APLN	apelin [Source:HGNC Symbol;Acc:HGNC:16665]	GO:0048471;GO:0005615;GO:0097755;GO:0051466;GO:0051461;GO:0050878;GO:0045906;GO:0045776;GO:0043576;GO:0042756;GO:0042327;GO:0031652;GO:0008284;GO:0007631;GO:0002026;GO:0031704;GO:0005576;GO:0007165;GO:0005179;GO:0001664;GO:0006955;GO:0005102;GO:0007595;GO:0023052	K05225-ko04080 Neuroactive ligand-receptor interaction	-
ENSG00000197958	3193.23	3691.16	-0.20906	6.05e-108	3.82e-106	-	RPL12	ribosomal protein L12 [Source:HGNC Symbol;Acc:HGNC:10302]	GO:0005737;GO:0005730;GO:0005634;GO:0005515;GO:0005840;GO:0006412;GO:0003735;GO:0030529;GO:0016020;GO:0003723;GO:0005925;GO:0019843;GO:0000027;GO:0005829;GO:0070062;GO:0031012;GO:0006413;GO:0006364;GO:0000184;GO:0019083;GO:0006614;GO:0022625	K02870-ko03010 Ribosome	KOG0886-40S ribosomal protein S2[J]
ENSG00000104938	0.248916	0.0001	11.2814	0.00805353	0.0206627	-	CLEC4M	C-type lectin domain family 4 member M [Source:HGNC Symbol;Acc:HGNC:13523]	GO:0005576;GO:0005886;GO:0030246;GO:0046872;GO:0016021;GO:0016020;GO:0005737;GO:0002376;GO:0045087;GO:0002250;GO:0046718;GO:0006897;GO:0004872;GO:0005887;GO:0016032;GO:0035556;GO:0001618;GO:0042605;GO:0005537;GO:0019048;GO:0030193;GO:0048306;GO:0019882;GO:0010468;GO:0030369;GO:0007159;GO:0046790;GO:0046968;GO:0019079;GO:0009988;GO:0019062;GO:0075733	K06563-ko04145 Phagosome;ko05152 Tuberculosis;ko05162 Measles	KOG4297-C-type lectin[TV]
ENSG00000177994	0.253267	0.0001	11.3064	0.00805353	0.0206627	-	C2orf73	chromosome 2 open reading frame 73 [Source:HGNC Symbol;Acc:HGNC:26861]	-	-	-
ENSG00000198712	38547.1	35810.9	0.106225	1.83e-104	1.14e-102	-	MT-CO2	mitochondrially encoded cytochrome c oxidase II [Source:HGNC Symbol;Acc:HGNC:7421]	GO:0005739;GO:0009409;GO:0007595;GO:0005743;GO:1902600;GO:0005515;GO:0022900;GO:0055114;GO:0016491;GO:0046872;GO:0016020;GO:0016021;GO:0070469;GO:0004129;GO:0005507;GO:0070062;GO:0006123;GO:0005751;GO:0045277;GO:0042773	K02261-ko00190 Oxidative phosphorylation;ko04260 Cardiac muscle contraction;ko05010 Alzheimer's disease;ko05012 Parkinson's disease;ko05016 Huntington's disease;ko04932 Non-alcoholic fatty liver disease (NAFLD)	KOG4767-Cytochrome c oxidase, subunit II, and related proteins[C]
ENSG00000150687	408.727	481.648	-0.236839	1.06e-103	6.59e-102	-	PRSS23	protease, serine 23 [Source:HGNC Symbol;Acc:HGNC:14370]	GO:0005615;GO:0004252;GO:0005576;GO:0006508;GO:0008233;GO:0016787;GO:0008236;GO:0070062;GO:0044267;GO:0005788;GO:0043687;GO:0005634	-	-
ENSG00000188779	0.254886	0.073064	1.80262	0.0114894	0.0281684	-	SKOR1	SKI family transcriptional corepressor 1 [Source:HGNC Symbol;Acc:HGNC:21326]	GO:0005667;GO:0005634;GO:0045892;GO:0003714;GO:0006355;GO:0006351;GO:0030425;GO:0046332;GO:0030514;GO:0043025;GO:0048666;GO:0030512;GO:0045596;GO:1903507	-	-
ENSG00000106366	4833.95	5011.57	-0.0520581	4.09e-103	2.51e-101	-	SERPINE1	serpin family E member 1 [Source:HGNC Symbol;Acc:HGNC:8583]	GO:0005576;GO:0005515;GO:0005615;GO:0005886;GO:0030414;GO:0010466;GO:0070062;GO:0004867;GO:0031012;GO:0002576;GO:0032757;GO:0050729;GO:0050829;GO:0071222;GO:0002020;GO:0045944;GO:0031093;GO:0007623;GO:0030198;GO:0001525;GO:0048260;GO:0005102;GO:0061045;GO:0030336;GO:1902042;GO:0033629;GO:0014912;GO:0030194;GO:0051918;GO:0042730;GO:0010469;GO:0045766;GO:0030195;GO:2000352;GO:0010951;GO:0001300;GO:…	K03982-ko04390 Hippo signaling pathway;ko04066 HIF-1 signaling pathway;ko04115 p53 signaling pathway;ko04610 Complement and coagulation cascades;ko04933 AGE-RAGE signaling pathway in diabetic complications;ko05142 Chagas disease (American trypanosomiasis)	KOG2392-Serpin[V]
ENSG00000116731	6.5113	11.7561	-0.85239	1.38e-102	8.42e-101	down	PRDM2	PR/SET domain 2 [Source:HGNC Symbol;Acc:HGNC:9347]	GO:0008270;GO:0003700;GO:0006355;GO:0006351;GO:0003677;GO:0046872;GO:0006366;GO:0032259;GO:0016740;GO:0008168;GO:0005634;GO:0005794;GO:0003676;GO:0018024;GO:0034968;GO:0045944;GO:0001228;GO:0000977;GO:0008340	-	KOG2461-Transcription factor BLIMP-1/PRDI-BF1, contains C2H2-type Zn-finger and SET domains[K]
ENSG00000124302	0.256677	0.0001	11.3257	0.0149595	0.035476	-	CHST8	carbohydrate sulfotransferase 8 [Source:HGNC Symbol;Acc:HGNC:15993]	GO:0005794;GO:0016740;GO:0016021;GO:0000139;GO:0008146;GO:0016051;GO:0005975;GO:0016020;GO:0042446;GO:0006790;GO:0007417;GO:0030166;GO:0001537	K09672-ko00513 Various types of N-glycan biosynthesis	KOG4651-Chondroitin 6-sulfotransferase and related sulfotransferases[MW]
ENSG00000156219	0.261464	0.0001	11.3524	0.0149595	0.035476	-	ART3	ADP-ribosyltransferase 3 [Source:HGNC Symbol;Acc:HGNC:725]	GO:0016757;GO:0016740;GO:0006471;GO:0003956;GO:0005886;GO:0016020;GO:0031225;GO:0005576;GO:0070062;GO:0006501;GO:0005887;GO:0003950	-	-
ENSG00000138135	0.262554	0.0001	11.3584	0.00805353	0.0206627	-	CH25H	cholesterol 25-hydroxylase [Source:HGNC Symbol;Acc:HGNC:1907]	GO:0035754;GO:0008203;GO:0008395;GO:0001567;GO:0005506;GO:0006629;GO:0005789;GO:0005783;GO:0055114;GO:0016491;GO:0004497;GO:0046872;GO:0016021;GO:0016020;GO:0008202;GO:0008610;GO:0006694;GO:0016126;GO:0005829;GO:0006699	K10223-ko00120 Primary bile acid biosynthesis	KOG0873-C-4 sterol methyl oxidase[I]
ENSG00000163513	498.833	411.612	0.277274	3.14e-101	1.89e-99	-	TGFBR2	transforming growth factor beta receptor 2 [Source:HGNC Symbol;Acc:HGNC:11773]	GO:0005515;GO:0005886;GO:0046872;GO:0016310;GO:0016301;GO:0016740;GO:0006468;GO:0005524;GO:0004674;GO:0000166;GO:0004672;GO:0016020;GO:0016021;GO:0007179;GO:0006915;GO:0004702;GO:0023014;GO:0030154;GO:0045121;GO:0004872;GO:0007178;GO:0005829;GO:0005026;GO:0040008;GO:0043235;GO:0009897;GO:0001947;GO:0060021;GO:0003151;GO:0007507;GO:0001569;GO:0034713;GO:0030512;GO:0060389;GO:0060412;GO:0046332;GO:…	K04388-ko04010 MAPK signaling pathway;ko04350 TGF-beta signaling pathway;ko04390 Hippo signaling pathway;ko04068 FoxO signaling pathway;ko04060 Cytokine-cytokine receptor interaction;ko04144 Endocytosis;ko04520 Adherens junction;ko04380 Osteoclast differentiation;ko05200 Pathways in cancer;ko05202 Transcriptional misregulation in cancers;ko05210 Colorectal cancer;ko05212 Pancreatic cancer;ko05220…	KOG3653-Transforming growth factor beta/activin receptor subfamily of serine/threonine kinases[T]
ENSG00000070614	160.576	190.926	-0.249757	4.54e-101	2.72e-99	-	NDST1	N-deacetylase and N-sulfotransferase 1 [Source:HGNC Symbol;Acc:HGNC:7680]	GO:0016021;GO:0016020;GO:0016787;GO:0015016;GO:0008146;GO:0060976;GO:0048703;GO:0048702;GO:0035904;GO:0030901;GO:0030900;GO:0030203;GO:0009887;GO:0008543;GO:0007585;GO:0007507;GO:0007224;GO:0006477;GO:0003279;GO:0000271;GO:0000165;GO:0019213;GO:0008152;GO:0003824;GO:0005794;GO:0016740;GO:0000139;GO:0006954;GO:0005515;GO:0006024;GO:0015012;GO:0030210;GO:0050119	K02576-ko00534 Glycosaminoglycan biosynthesis - heparan sulfate / heparin	KOG3703-Heparan sulfate N-deacetylase/N-sulfotransferase[O]
ENSG00000115419	41.7224	67.1006	-0.685504	4.84e-101	2.88e-99	down	GLS	glutaminase [Source:HGNC Symbol;Acc:HGNC:4331]	GO:0051289;GO:0007268;GO:0006543;GO:0006537;GO:0002087;GO:0001967;GO:0004359;GO:0005739;GO:0005829;GO:0016787;GO:0005737;GO:0006541;GO:0005515;GO:0005759;GO:0014047;GO:0008652	K01425-ko00250 Alanine, aspartate and glutamate metabolism;ko00220 Arginine biosynthesis;ko00471 D-Glutamine and D-glutamate metabolism;ko04964 Proximal tubule bicarbonate reclamation;ko04724 Glutamatergic synapse;ko04727 GABAergic synapse;ko05230 Central carbon metabolism in cancer;ko05206 MicroRNAs in cancer	KOG0506-Glutaminase (contains ankyrin repeat)[E]
ENSG00000197746	2424.91	2594.7	-0.097637	6.45e-101	3.82e-99	-	PSAP	prosaposin [Source:HGNC Symbol;Acc:HGNC:9498]	GO:1905572;GO:1905577;GO:1905576;GO:1905575;GO:1905574;GO:1905573;GO:0005543;GO:0004565;GO:0005739;GO:0005615;GO:1903206;GO:0071310;GO:0060742;GO:0060736;GO:0048589;GO:0043410;GO:0043408;GO:0019216;GO:0007193;GO:0001664;GO:0042803;GO:0005576;GO:0005515;GO:0043085;GO:0005764;GO:0006665;GO:0006629;GO:0043231;GO:0005886;GO:0006687;GO:0070062;GO:0043312;GO:0016021;GO:0002576;GO:0035577;GO:0043202;GO:…	K12382-ko04142 Lysosome	KOG1340-Prosaposin[IG]
ENSG00000124466	0.266109	0.0001	11.3778	0.00805353	0.0206627	-	LYPD3	LY6/PLAUR domain containing 3 [Source:HGNC Symbol;Acc:HGNC:24880]	GO:0016021;GO:0016020;GO:0007160;GO:0043236;GO:0005886;GO:0005615;GO:0031225;GO:0005576;GO:0006501;GO:0046658	-	-
ENSG00000132470	31.3318	49.1988	-0.650995	3.35e-99	1.97e-97	down	ITGB4	integrin subunit beta 4 [Source:HGNC Symbol;Acc:HGNC:6158]	GO:0005515;GO:0030054;GO:0005886;GO:0007155;GO:0005634;GO:0016021;GO:0016020;GO:0004872;GO:0007154;GO:0007160;GO:0007229;GO:0031581;GO:0048870;GO:0008305;GO:0006914;GO:0031252;GO:0070062;GO:0009986;GO:0001664;GO:0030198;GO:0043235;GO:0009611;GO:0072001;GO:0043588;GO:0031994;GO:0038132;GO:0048333;GO:0048565;GO:0035878;GO:0097186;GO:0030056	K06525-ko04151 PI3K-Akt signaling pathway;ko04512 ECM-receptor interaction;ko04810 Regulation of actin cytoskeleton;ko04510 Focal adhesion;ko05410 Hypertrophic cardiomyopathy (HCM);ko05412 Arrhythmogenic right ventricular cardiomyopathy (ARVC);ko05414 Dilated cardiomyopathy (DCM)	KOG1226-Integrin beta subunit (N-terminal portion of extracellular region)[TW]
ENSG00000132953	4.36306	10.6556	-1.2882	6.04e-99	3.54e-97	down	XPO4	exportin 4 [Source:HGNC Symbol;Acc:HGNC:17796]	GO:0005654;GO:0005829;GO:0015031;GO:0005737;GO:0005634;GO:0006810;GO:0005515;GO:0005643;GO:0005049;GO:0008536;GO:0046827;GO:0006611	-	KOG4541-Nuclear transport receptor exportin 4 (importin beta superfamily)[YU]
ENSG00000117632	161.157	236.366	-0.552558	7.49e-99	4.37e-97	-	STMN1	stathmin 1 [Source:HGNC Symbol;Acc:HGNC:6510]	GO:0016020;GO:0005829;GO:0005737;GO:0051272;GO:0007420;GO:0031115;GO:0007409;GO:0000281;GO:0048012;GO:0007019;GO:0015631;GO:0031110;GO:1905098;GO:0070495;GO:0061436;GO:0051497;GO:0035024;GO:0005515;GO:0007275;GO:0007399;GO:0030154;GO:0005856;GO:0005874;GO:0070062;GO:0009615;GO:0043005;GO:0004871;GO:0007165;GO:0035556;GO:0005622;GO:0007052;GO:0031175;GO:0051493	K04381-ko04010 MAPK signaling pathway;ko05206 MicroRNAs in cancer	-
ENSG00000128606	34.3195	72.3003	-1.07497	7.6e-99	4.41e-97	down	LRRC17	leucine rich repeat containing 17 [Source:HGNC Symbol;Acc:HGNC:16895]	GO:0005615;GO:0048539;GO:0045671;GO:0005576;GO:0001503	-	KOG0619-FOG: Leucine rich repeat[R]
ENSG00000105131	0.267474	0.0001	11.3852	0.00805353	0.0206627	-	EPHX3	epoxide hydrolase 3 [Source:HGNC Symbol;Acc:HGNC:23760]	GO:0005576;GO:0003824;GO:0016787;GO:0016021;GO:0016020;GO:0003674;GO:0008150;GO:0005575	-	-
ENSG00000128165	0.268306	0.0001	11.3897	1.27e-05	5.75e-05	-	ADM2	adrenomedullin 2 [Source:HGNC Symbol;Acc:HGNC:28898]	GO:0045776;GO:0007631;GO:0007586;GO:0007189;GO:0005576;GO:0005179;GO:0010628;GO:0006468;GO:0032403;GO:0001525;GO:0045766	-	-
ENSG00000111261	94.0607	65.0007	0.533136	6.35e-98	3.64e-96	-	MANSC1	MANSC domain containing 1 [Source:HGNC Symbol;Acc:HGNC:25505]	GO:0016021;GO:0016020	-	-
ENSG00000148303	3138.29	3562.32	-0.182837	1.99e-97	1.14e-95	-	RPL7A	ribosomal protein L7a [Source:HGNC Symbol;Acc:HGNC:10364]	GO:0005515;GO:0005840;GO:0030529;GO:0006412;GO:0005737;GO:0005634;GO:0003723;GO:0003735;GO:0042254;GO:0005925;GO:0005730;GO:0005829;GO:0045296;GO:0070062;GO:0006413;GO:0006364;GO:0000184;GO:0019083;GO:0016020;GO:0000470;GO:0006614;GO:0022625;GO:0042788	K02936-ko03010 Ribosome	KOG3166-60S ribosomal protein L7A[J]
ENSG00000161940	257.827	201.299	0.35706	3.26e-96	1.85e-94	-	BCL6B	B-cell CLL/lymphoma 6B [Source:HGNC Symbol;Acc:HGNC:1002]	GO:0005634;GO:0000122;GO:0003677;GO:0001227;GO:0000977;GO:0046872;GO:0003676;GO:0042127;GO:0042092;GO:0050727	-	KOG1721-FOG: Zn-finger[R]
ENSG00000112697	104.206	140.416	-0.430274	7.01e-96	3.97e-94	-	TMEM30A	transmembrane protein 30A [Source:HGNC Symbol;Acc:HGNC:16667]	GO:0045332;GO:0010976;GO:0005515;GO:0005886;GO:0005794;GO:0005783;GO:0016020;GO:0016021;GO:0006810;GO:0006869;GO:0031410;GO:0015914;GO:0043312;GO:0035579;GO:0016324;GO:0035577;GO:0006855;GO:0030658;GO:0036010;GO:0070863	-	KOG2952-Cell cycle control protein[DKT]
ENSG00000100302	0.269445	0.055071	2.29063	0.00387578	0.0109167	-	RASD2	RASD family member 2 [Source:HGNC Symbol;Acc:HGNC:18229]	GO:0005886;GO:0051897;GO:0043949;GO:0033235;GO:0031397;GO:0007626;GO:0001963;GO:0043548;GO:0031624;GO:0005525;GO:0003924;GO:0007165;GO:0005622;GO:0000166;GO:0016020;GO:0031681;GO:0007264	-	KOG0395-Ras-related GTPase[R]
ENSG00000244687	208.788	289.02	-0.469136	1.23e-95	6.9e-94	-	UBE2V1	ubiquitin conjugating enzyme E2 V1 [Source:HGNC Symbol;Acc:HGNC:12494]	GO:0005515;GO:0006355;GO:0005654;GO:0005634;GO:0030154;GO:0045893;GO:0038095;GO:0031625;GO:0005829;GO:0070062;GO:0002223;GO:0050852;GO:0061630;GO:0043234;GO:0006301;GO:0070534;GO:0005737;GO:0007254;GO:0043123;GO:0051092;GO:0070423;GO:0000187;GO:0000151;GO:0006282;GO:0035370;GO:0000209;GO:0031371	K10704-ko04624 Toll and Imd signaling pathway	KOG0896-Ubiquitin-conjugating enzyme E2[O]
ENSG00000257315	11.8198	26.6313	-1.17192	1.43e-94	7.99e-93	down	ZBED6	zinc finger BED-type containing 6 [Source:HGNC Symbol;Acc:HGNC:33273]	GO:0006355;GO:0006351;GO:0003677;GO:0046983;GO:0046872;GO:0005634;GO:0003676;GO:0003700;GO:0005730;GO:0000977;GO:0006357;GO:0045892;GO:0005515;GO:0051028;GO:0006810;GO:0003723;GO:0005654;GO:0006369;GO:0006405;GO:0031124;GO:0006406;GO:0000346;GO:0016973	-	KOG4791-Uncharacterized conserved protein[S]
ENSG00000189159	116.565	194.343	-0.737466	1.89e-94	1.05e-92	down	JPT1	Jupiter microtubule associated homolog 1 [Source:HGNC Symbol;Acc:HGNC:14569]	GO:0031965;GO:0005730;GO:0005634	-	-
ENSG00000183762	0.271538	0.101656	1.41746	0.00199278	0.00605005	-	KREMEN1	kringle containing transmembrane protein 1 [Source:HGNC Symbol;Acc:HGNC:17550]	GO:0005886;GO:0016021;GO:0016020;GO:0006915;GO:0016055;GO:0090090;GO:0005515;GO:0007154;GO:0060173;GO:0060828;GO:0030279	-	-
ENSG00000267059	0.0001	37.3346	-18.5102	4.37e-94	2.42e-92	down	AC005943.1	-	-	-	-
ENSG00000132589	105.326	153.514	-0.543516	5.37e-94	2.96e-92	-	FLOT2	flotillin 2 [Source:HGNC Symbol;Acc:HGNC:3758]	GO:0031410;GO:0045121;GO:0016600;GO:0016020;GO:0005901;GO:0002080;GO:0045661;GO:0002020;GO:0035255;GO:0005515;GO:0005886;GO:0007155;GO:0048471;GO:0005925;GO:0005768;GO:0030027;GO:0070062;GO:0016323;GO:0050821;GO:0010629;GO:0046982;GO:0031982;GO:0030864;GO:0090002;GO:0001931;GO:0008544;GO:0030139;GO:0001765;GO:0005913;GO:0044291;GO:0044860;GO:1902992;GO:1903905	K07192-ko04910 Insulin signaling pathway	KOG2668-Flotillins[UZ]
ENSG00000212907	19950.9	17630.9	0.178347	9.85e-94	5.4e-92	-	MT-ND4L	mitochondrially encoded NADH:ubiquinone oxidoreductase core subunit 4L [Source:HGNC Symbol;Acc:HGNC:7460]	GO:0005739;GO:0055114;GO:0016491;GO:0016021;GO:0016020;GO:0070469;GO:0016651;GO:0031966;GO:0042773;GO:0008137;GO:0005747;GO:0006120	K03882-ko00190 Oxidative phosphorylation;ko05012 Parkinson's disease	KOG4669-NADH dehydrogenase subunit 4L and related proteins[C]
ENSG00000082781	94.6785	139.15	-0.555536	1.22e-93	6.66e-92	-	ITGB5	integrin subunit beta 5 [Source:HGNC Symbol;Acc:HGNC:6160]	GO:0004872;GO:0007229;GO:0008305;GO:0007155;GO:0016021;GO:0016020;GO:0005515;GO:0005925;GO:0005886;GO:0046718;GO:0070062;GO:0002479;GO:0016032;GO:0009986;GO:0030198;GO:0007179;GO:0007160;GO:0006936;GO:0001618;GO:0043235;GO:0035987;GO:0034684;GO:0045335;GO:0043149;GO:0090136	K06588-ko04151 PI3K-Akt signaling pathway;ko04512 ECM-receptor interaction;ko04145 Phagosome;ko04810 Regulation of actin cytoskeleton;ko04510 Focal adhesion;ko05205 Proteoglycans in cancer;ko05410 Hypertrophic cardiomyopathy (HCM);ko05412 Arrhythmogenic right ventricular cardiomyopathy (ARVC);ko05414 Dilated cardiomyopathy (DCM)	KOG1226-Integrin beta subunit (N-terminal portion of extracellular region)[TW]
ENSG00000124333	7.4427	22.5464	-1.599	1.58e-93	8.6e-92	down	VAMP7	vesicle associated membrane protein 7 [Source:HGNC Symbol;Acc:HGNC:11486]	GO:0005515;GO:0005886;GO:0005765;GO:0005794;GO:0005789;GO:0005783;GO:0043231;GO:0016192;GO:0015031;GO:0006810;GO:0016021;GO:0016020;GO:0005737;GO:0030054;GO:0045202;GO:0031410;GO:0005764;GO:0005768;GO:0031902;GO:0030027;GO:0070062;GO:0030670;GO:0008333;GO:0061024;GO:0005802;GO:0006887;GO:0043320;GO:0006888;GO:0000149;GO:0005484;GO:0006892;GO:0031201;GO:0043005;GO:0043312;GO:0031091;GO:0030141;GO:…	K08515-ko04130 SNARE interactions in vesicular transport	KOG0859-Synaptobrevin/VAMP-like protein[U]
ENSG00000116977	10.6272	20.4864	-0.946901	1.01e-92	5.48e-91	down	LGALS8	galectin 8 [Source:HGNC Symbol;Acc:HGNC:6569]	GO:0030246;GO:0005515;GO:0005829;GO:0016020;GO:0005737;GO:0031410;GO:0006914;GO:0070062;GO:0098586;GO:0098792;GO:0005615	-	-
ENSG00000167004	536.317	440.164	0.285044	2.64e-92	1.43e-90	-	PDIA3	protein disulfide isomerase family A member 3 [Source:HGNC Symbol;Acc:HGNC:4606]	GO:0043209;GO:0009986;GO:0005783;GO:2001238;GO:0015037;GO:0042470;GO:0006508;GO:0005515;GO:0055114;GO:0045454;GO:0016853;GO:0005634;GO:0003723;GO:0005615;GO:0003756;GO:0005925;GO:0005788;GO:0070062;GO:0002479;GO:0006457;GO:0007165;GO:0002474;GO:0006606;GO:0004197;GO:0055038;GO:0045335;GO:0034975;GO:0034976;GO:0004629;GO:0015036;GO:0006621;GO:0005623	K08056-ko04141 Protein processing in endoplasmic reticulum;ko04612 Antigen processing and presentation	KOG0190-Protein disulfide isomerase (prolyl 4-hydroxylase beta subunit)[O]
ENSG00000133401	0.277105	0.087975	1.65527	2.76e-05	0.000118762	-	PDZD2	PDZ domain containing 2 [Source:HGNC Symbol;Acc:HGNC:18486]	GO:0005576;GO:0007155;GO:0005783;GO:0005737;GO:0005634;GO:0005911	-	KOG0708-Membrane-associated guanylate kinase MAGUK (contains PDZ, SH3, HOOK and GUK domains)[F]
ENSG00000197467	33.2384	75.4701	-1.18305	1.58e-91	8.46e-90	down	COL13A1	collagen type XIII alpha 1 chain [Source:HGNC Symbol;Acc:HGNC:2190]	GO:0005911;GO:0001958;GO:0001763;GO:0005581;GO:0005886;GO:0007155;GO:0016021;GO:0016020;GO:0007275;GO:0030054;GO:0045202;GO:0045211;GO:0030154;GO:0005576;GO:0005515;GO:0008201;GO:0030574;GO:0001503;GO:0030198;GO:0005788;GO:0007160;GO:0016337;GO:0005600	K16617-ko04974 Protein digestion and absorption	-
ENSG00000149932	80.7992	143.18	-0.825418	2.14e-91	1.14e-89	down	TMEM219	transmembrane protein 219 [Source:HGNC Symbol;Acc:HGNC:25201]	GO:0005886;GO:0016021;GO:0016020;GO:0006915;GO:0042981	-	-
ENSG00000183196	0.278927	0.105507	1.40255	0.00223907	0.00671625	-	CHST6	carbohydrate sulfotransferase 6 [Source:HGNC Symbol;Acc:HGNC:6938]	GO:0005975;GO:0005794;GO:0016740;GO:0016021;GO:0016020;GO:0000139;GO:0008146;GO:0018146;GO:0006790;GO:0006044;GO:0001517	K09671-ko00533 Glycosaminoglycan biosynthesis - keratan sulfate	-
ENSG00000110047	87.3686	92.4482	-0.08153	1.37e-90	7.25e-89	-	EHD1	EH domain containing 1 [Source:HGNC Symbol;Acc:HGNC:3242]	GO:0005515;GO:0005886;GO:0005509;GO:0005524;GO:0000166;GO:0046872;GO:0005525;GO:0015031;GO:0016020;GO:0006810;GO:0031901;GO:0006886;GO:0042995;GO:0005768;GO:0060271;GO:0005929;GO:0045296;GO:0006897;GO:0070062;GO:0030030;GO:0010008;GO:0055038;GO:0060170;GO:0031175;GO:0007596;GO:0042632;GO:0051260;GO:0017137;GO:0005811;GO:0032456;GO:1901741;GO:0020018;GO:0034383;GO:0010886;GO:1990090;GO:2001137;GO:…	K12483-ko04144 Endocytosis	KOG1954-Endocytosis/signaling protein EHD1[TU]
ENSG00000280987	11.7528	22.6466	-0.946292	1.54e-90	8.12e-89	down	MATR3	matrin 3 [Source:NCBI gene;Acc:9782]	GO:0008270;GO:0005634;GO:0003676	-	-
ENSG00000136235	2.81758	15.0707	-2.41921	1.78e-90	9.37e-89	down	GPNMB	glycoprotein nmb [Source:HGNC Symbol;Acc:HGNC:4462]	GO:0042470;GO:0005886;GO:0016021;GO:0016020;GO:2000273;GO:0005887;GO:0005515;GO:0008285;GO:1901215;GO:0048018;GO:0030335;GO:0001934;GO:0042130;GO:0007165;GO:0005178;GO:0008201;GO:0042056;GO:0045545;GO:0001818;GO:0007267;GO:0031954;GO:0034103;GO:0045765;GO:0050868;GO:0050918;GO:0070374;GO:2000134;GO:0031410;GO:0032720;GO:0030282;GO:0007155;GO:0001649	-	-
ENSG00000170035	57.0285	97.7727	-0.777748	7.53e-90	3.94e-88	down	UBE2E3	ubiquitin conjugating enzyme E2 E3 [Source:HGNC Symbol;Acc:HGNC:12479]	GO:0005524;GO:0000166;GO:0005515;GO:0016567;GO:0016740;GO:0005737;GO:0005634;GO:0005829;GO:0040008;GO:0005654;GO:0004842;GO:0070534;GO:0070936;GO:0070979;GO:0061631	K20217-ko04120 Ubiquitin mediated proteolysis	KOG0417-Ubiquitin-protein ligase[O]
ENSG00000163931	480.68	569.659	-0.245021	7.85e-90	4.09e-88	-	TKT	transketolase [Source:HGNC Symbol;Acc:HGNC:11834]	GO:0016604;GO:0048037;GO:0005515;GO:0042803;GO:0008152;GO:0003824;GO:0016740;GO:0005654;GO:0046872;GO:0016607;GO:0005777;GO:0005829;GO:0070062;GO:0031982;GO:0006098;GO:0004802;GO:0005999;GO:0009052;GO:0046166;GO:0043209;GO:0040008	K00615-ko01200 Carbon metabolism;ko01230 Biosynthesis of amino acids;ko00030 Pentose phosphate pathway;ko00710 Carbon fixation in photosynthetic organisms;ko01051 Biosynthesis of ansamycins	KOG0523-Transketolase[G]
ENSG00000248383	0.27894	0.0001	11.4457	4.61e-07	2.57e-06	-	PCDHAC1	protocadherin alpha subfamily C, 1 [Source:HGNC Symbol;Acc:HGNC:8676]	GO:0005886;GO:0007156;GO:0007155;GO:0005509;GO:0016020;GO:0016021;GO:0007267;GO:0005887;GO:0007399	-	KOG3594-FOG: Cadherin repeats[S]
ENSG00000147684	93.3602	185.419	-0.98991	1.53e-89	7.91e-88	down	NDUFB9	NADH:ubiquinone oxidoreductase subunit B9 [Source:HGNC Symbol;Acc:HGNC:7704]	GO:0005743;GO:0005739;GO:0005515;GO:0055114;GO:0016020;GO:0005747;GO:0070469;GO:0006120;GO:0070062;GO:0008137;GO:0032981;GO:0007605	K03965-ko00190 Oxidative phosphorylation;ko05010 Alzheimer's disease;ko05012 Parkinson's disease;ko05016 Huntington's disease;ko04932 Non-alcoholic fatty liver disease (NAFLD)	KOG3466-NADH:ubiquinone oxidoreductase, NDUFB9/B22 subunit[C]
ENSG00000129422	269.885	202.855	0.411892	1.69e-89	8.71e-88	-	MTUS1	microtubule associated scaffold protein 1 [Source:HGNC Symbol;Acc:HGNC:29789]	GO:0015630;GO:0005886;GO:0005739;GO:0005794;GO:0005730;GO:0016020;GO:0005737;GO:0005634;GO:0005615;GO:0005856;GO:0005874;GO:0005815;GO:0005819	-	-
ENSG00000100219	62.2381	107.855	-0.793224	2.52e-89	1.29e-87	down	XBP1	X-box binding protein 1 [Source:HGNC Symbol;Acc:HGNC:12801]	GO:1990418;GO:2000347;GO:1903489;GO:1901800;GO:0071375;GO:0071353;GO:0071230;GO:0070059;GO:0060691;GO:0060612;GO:0055092;GO:0055089;GO:0045944;GO:0045600;GO:0043066;GO:0042632;GO:0042593;GO:0042149;GO:0035356;GO:0031648;GO:0031017;GO:0010506;GO:0006990;GO:0006511;GO:0002070;GO:0001935;GO:0001525;GO:0001889;GO:0043565;GO:0001085;GO:0001047;GO:0000981;GO:0005515;GO:0005623;GO:0006629;GO:0003700;GO:…	K09027-ko04141 Protein processing in endoplasmic reticulum;ko04932 Non-alcoholic fatty liver disease (NAFLD);ko05166 HTLV-I infection	KOG4005-Transcription factor XBP-1[K]
ENSG00000101000	411.499	539.718	-0.391319	4.76e-89	2.44e-87	-	PROCR	protein C receptor [Source:HGNC Symbol;Acc:HGNC:9452]	GO:0005813;GO:0005515;GO:0016021;GO:0016020;GO:0004872;GO:0005925;GO:0050900;GO:0005576;GO:0005886;GO:0070062;GO:0005887;GO:0009986;GO:0007596;GO:0007599;GO:0050819	K06557-ko04610 Complement and coagulation cascades	-
ENSG00000078902	30.2676	54.3885	-0.845528	1.7e-88	8.67e-87	down	TOLLIP	toll interacting protein [Source:HGNC Symbol;Acc:HGNC:16476]	GO:0048471;GO:0016604;GO:0033235;GO:0032183;GO:0031625;GO:0031624;GO:0005150;GO:0007165;GO:0004871;GO:0005515;GO:0016310;GO:0005737;GO:0002376;GO:0006954;GO:0045087;GO:0006914;GO:0005576;GO:0005829;GO:0070062;GO:0043312;GO:0043130;GO:0007267;GO:0030855;GO:0035580;GO:0035556;GO:0035578;GO:0019900;GO:0006511;GO:0035325;GO:0045321;GO:0045323;GO:0036010;GO:0045092	K05402-ko04620 Toll-like receptor signaling pathway	-
ENSG00000001617	179.533	233.367	-0.378349	5.52e-88	2.81e-86	-	SEMA3F	semaphorin 3F [Source:HGNC Symbol;Acc:HGNC:10728]	GO:0005615;GO:1902287;GO:1902285;GO:1901166;GO:0097491;GO:0097490;GO:0061549;GO:0050919;GO:0048846;GO:0048843;GO:0036486;GO:0021785;GO:0021675;GO:0021637;GO:0021612;GO:0007411;GO:0001755;GO:0045499;GO:0005576	K06840-ko04360 Axon guidance	KOG3611-Semaphorins[T]
ENSG00000088832	1460.99	1645.08	-0.171208	8.75e-88	4.43e-86	-	FKBP1A	FK506 binding protein 1A [Source:HGNC Symbol;Acc:HGNC:3711]	GO:0031312;GO:1990425;GO:0004871;GO:0005515;GO:0003755;GO:0016853;GO:0005737;GO:0061077;GO:0005829;GO:0070062;GO:0016529;GO:0006457;GO:0043123;GO:0044325;GO:0032092;GO:0030018;GO:0097435;GO:0034713;GO:0048185;GO:0031398;GO:0032925;GO:0055010;GO:0046332;GO:0003007;GO:0016020;GO:0032880;GO:0022417;GO:0060347;GO:0007179;GO:0007183;GO:0042026;GO:0006458;GO:0060314;GO:0070588;GO:0014802;GO:0005160;GO:…	-	KOG0544-FKBP-type peptidyl-prolyl cis-trans isomerase[O]
ENSG00000026036	0.562853	5.89577	-3.38885	2.06e-87	1.04e-85	down	RTEL1-TNFRSF6B	RTEL1-TNFRSF6B readthrough (NMD candidate) [Source:HGNC Symbol;Acc:HGNC:44095]	GO:0000723;GO:0006281;GO:0003677;GO:0032508;GO:0006139;GO:0016818;GO:0008026;GO:0004386;GO:0004003;GO:0016787;GO:0005524;GO:0000166;GO:0046872;GO:0005634;GO:0003676;GO:0006974;GO:0006260;GO:0006310;GO:0051536;GO:0051539;GO:0010569	-	-
ENSG00000156140	0.279573	0.034761	3.00768	9.41e-06	4.35e-05	-	ADAMTS3	ADAM metallopeptidase with thrombospondin type 1 motif 3 [Source:HGNC Symbol;Acc:HGNC:219]	GO:0016485;GO:0008233;GO:0005576;GO:0006508;GO:0008270;GO:0016787;GO:0046872;GO:0005578;GO:0004222;GO:0008237;GO:0031012;GO:0008201;GO:0070062;GO:0005515;GO:0005615;GO:0004175;GO:0010573;GO:0030199;GO:0030574;GO:0032964;GO:0097435;GO:1900748	-	-
ENSG00000254585	0.280728	0.040571	2.79065	0.000476853	0.00165996	-	MAGEL2	MAGE family member L2 [Source:HGNC Symbol;Acc:HGNC:6814]	GO:0005737;GO:0005634;GO:0051127;GO:0045892;GO:0042752;GO:0048511;GO:0006355;GO:0006351;GO:0005829;GO:0006810;GO:0005515;GO:0005768;GO:0005769;GO:0034314;GO:0042147;GO:0004842;GO:0070534;GO:0030904	-	KOG4562-Uncharacterized conserved protein (tumor-rejection antigen MAGE in humans)[S]
ENSG00000227500	114.388	89.8623	0.348152	1.34e-86	6.67e-85	-	SCAMP4	secretory carrier membrane protein 4 [Source:HGNC Symbol;Acc:HGNC:30385]	GO:0015031;GO:0016021;GO:0016020;GO:0006810	-	KOG3088-Secretory carrier membrane protein[U]
ENSG00000147394	24.9479	52.7785	-1.08103	5.43e-86	2.7e-84	down	ZNF185	zinc finger protein 185 with LIM domain [Source:HGNC Symbol;Acc:HGNC:12976]	GO:0046872;GO:0008270;GO:0005737;GO:0030054;GO:0005856;GO:0005925	-	-
ENSG00000166598	521.543	419.681	0.313494	6.19e-86	3.07e-84	-	HSP90B1	heat shock protein 90 beta family member 1 [Source:HGNC Symbol;Acc:HGNC:12028]	GO:0006457;GO:0005524;GO:0051082;GO:0006950;GO:0005783;GO:0034663;GO:0005886;GO:0042470;GO:0005515;GO:0005829;GO:0005789;GO:0000166;GO:0015031;GO:0016020;GO:0005634;GO:0003723;GO:0048471;GO:0005925;GO:0005509;GO:0030496;GO:0006898;GO:0005576;GO:0005788;GO:0030970;GO:0070062;GO:0044267;GO:0031012;GO:0001666;GO:0030433;GO:0043066;GO:0002224;GO:0034976;GO:0036500;GO:0050750;GO:0043687;GO:0071682;GO:…	K09487-ko04141 Protein processing in endoplasmic reticulum;ko04151 PI3K-Akt signaling pathway;ko04621 NOD-like receptor signaling pathway;ko04915 Estrogen signaling pathway;ko04918 Thyroid hormone synthesis;ko04626 Plant-pathogen interaction;ko05200 Pathways in cancer;ko05215 Prostate cancer	KOG0020-Endoplasmic reticulum glucose-regulated protein (GRP94/endoplasmin), HSP90 family[O]
ENSG00000157916	80.4594	91.7246	-0.189049	9.61e-86	4.75e-84	-	RER1	retention in endoplasmic reticulum sorting receptor 1 [Source:HGNC Symbol;Acc:HGNC:30309]	GO:0016021;GO:0016020;GO:0009986;GO:0005793;GO:0090004;GO:0071340;GO:0007528;GO:0033130;GO:0005794;GO:0000139;GO:0005886;GO:0003674;GO:0006890;GO:0030173	-	KOG1688-Golgi proteins involved in ER retention (RER)[U]
ENSG00000265972	137.674	92.1334	0.579464	2.38e-85	1.17e-83	-	TXNIP	thioredoxin interacting protein [Source:HGNC Symbol;Acc:HGNC:16952]	GO:0005758;GO:0005737;GO:0005634;GO:0051592;GO:0048008;GO:0043065;GO:0042542;GO:0042493;GO:0042127;GO:0032570;GO:0009749;GO:0032355;GO:0009612;GO:0006979;GO:0006606;GO:0000122;GO:0004857;GO:0043086;GO:0005515;GO:0006355;GO:0006351;GO:0007049;GO:0005829;GO:0031625;GO:0030216;GO:0051782;GO:0071228	-	KOG3780-Thioredoxin binding protein TBP-2/VDUP1[R]
ENSG00000163430	200.654	391.629	-0.964776	5.92e-85	2.9e-83	down	FSTL1	follistatin like 1 [Source:HGNC Symbol;Acc:HGNC:3972]	GO:0005615;GO:0042594;GO:0005576;GO:0005515;GO:0005509;GO:0008201;GO:0070062;GO:0044267;GO:0030509;GO:0005788;GO:0043687	-	-
ENSG00000112679	22.404	36.833	-0.717246	7.7e-85	3.77e-83	down	DUSP22	dual specificity phosphatase 22 [Source:HGNC Symbol;Acc:HGNC:16077]	GO:0016311;GO:0016791;GO:0006470;GO:0008138;GO:0004721;GO:0035335;GO:0016787;GO:0005737;GO:0005634;GO:0004725;GO:0007275;GO:0006915;GO:0042127;GO:0008283;GO:0000122;GO:0046330;GO:0000188;GO:0007179;GO:0050868;GO:0050860;GO:0002710	-	KOG1716-Dual specificity phosphatase[V]
ENSG00000185432	5.30423	10.7134	-1.0142	9.65e-85	4.7e-83	down	METTL7A	methyltransferase like 7A [Source:HGNC Symbol;Acc:HGNC:24550]	GO:0005811;GO:0008152;GO:0005783;GO:0032259;GO:0016740;GO:0008168;GO:0016021;GO:0016020;GO:0005576;GO:0070062;GO:0043312;GO:1904724	-	-
ENSG00000133710	0.282854	0.0001	11.4658	6.96e-05	0.000279823	-	SPINK5	serine peptidase inhibitor, Kazal type 5 [Source:HGNC Symbol;Acc:HGNC:15464]	GO:0005576;GO:0005829;GO:0005789;GO:0005783;GO:0043231;GO:0005737;GO:0048471;GO:0030414;GO:0010466;GO:0070062;GO:0005938;GO:0004867;GO:0030855;GO:0016525;GO:0070268;GO:0050777;GO:0030198;GO:0045580;GO:0009913;GO:0035315;GO:0097209;GO:0042640;GO:1902572;GO:1900004;GO:0045861;GO:0030155;GO:0002787	-	-
ENSG00000130054	0.283461	0.033399	3.08527	0.000184793	0.000695242	-	FAM155B	family with sequence similarity 155 member B [Source:HGNC Symbol;Acc:HGNC:30701]	GO:0016021;GO:0016020;GO:0005886;GO:0015275;GO:0098703	-	-
ENSG00000185567	31.7236	39.3844	-0.312068	1.16e-83	5.57e-82	-	AHNAK2	AHNAK nucleoprotein 2 [Source:HGNC Symbol;Acc:HGNC:20125]	GO:0005886;GO:0005829;GO:0005737;GO:0005634;GO:0030659;GO:0005515;GO:0042383;GO:0030018;GO:0043034;GO:0030315	-	-
ENSG00000171130	25.5892	65.6403	-1.35904	1.26e-83	6.04e-82	down	ATP6V0E2	ATPase H+ transporting V0 subunit e2 [Source:HGNC Symbol;Acc:HGNC:21723]	GO:0016021;GO:0016020;GO:0015078;GO:0015991;GO:0033179;GO:0006811;GO:0016787;GO:0006810;GO:0015992;GO:0034220;GO:0010008;GO:0030670;GO:0042625;GO:0007035;GO:0008286;GO:0016049;GO:0016241;GO:0033572;GO:0090383;GO:0046961	K02153-ko00190 Oxidative phosphorylation;ko04145 Phagosome;ko04966 Collecting duct acid secretion;ko04721 Synaptic vesicle cycle;ko05323 Rheumatoid arthritis;ko05110 Vibrio cholerae infection;ko05120 Epithelial cell signaling in Helicobacter pylori infection	-
ENSG00000182087	131.652	196.927	-0.580932	1.42e-83	6.81e-82	-	TMEM259	transmembrane protein 259 [Source:HGNC Symbol;Acc:HGNC:17039]	GO:0016021;GO:0016020;GO:0005783;GO:1904294;GO:1901215;GO:0034976;GO:0005789	-	KOG2092-Uncharacterized conserved protein[S]
ENSG00000160216	43.3958	56.2248	-0.373652	8.88e-82	4.24e-80	-	AGPAT3	1-acylglycerol-3-phosphate O-acyltransferase 3 [Source:HGNC Symbol;Acc:HGNC:326]	GO:0008654;GO:0005886;GO:0008152;GO:0006629;GO:0016746;GO:0005789;GO:0005783;GO:0016740;GO:0016021;GO:0016020;GO:0005634;GO:0003841;GO:0016024;GO:0000139;GO:0005635;GO:0006654;GO:0042171	K13523-ko00561 Glycerolipid metabolism;ko00564 Glycerophospholipid metabolism;ko04072 Phospholipase D signaling pathway	KOG1505-Lysophosphatidic acid acyltransferase LPAAT and related acyltransferases[I]
ENSG00000189120	0.286953	0.034948	3.03753	0.000324398	0.00115979	-	SP6	Sp6 transcription factor [Source:HGNC Symbol;Acc:HGNC:14530]	GO:0006355;GO:0006351;GO:0003677;GO:0046872;GO:0005634;GO:0003676;GO:0000981;GO:0006357;GO:0005829;GO:0042481;GO:0008284	-	KOG1721-FOG: Zn-finger[R]
ENSG00000048140	46.4328	72.5985	-0.644797	1.43e-81	6.77e-80	down	TSPAN17	tetraspanin 17 [Source:HGNC Symbol;Acc:HGNC:13594]	GO:0016021;GO:0016020;GO:0016567;GO:0005887;GO:0007166;GO:0019899;GO:0004842;GO:0000151;GO:0072594	-	KOG3882-Tetraspanin family integral membrane protein[R]
ENSG00000112977	377.134	457.667	-0.279223	2.13e-81	1.01e-79	-	DAP	death associated protein [Source:HGNC Symbol;Acc:HGNC:2672]	GO:0006915;GO:0006914;GO:0032088;GO:0045892;GO:0097190;GO:0006919;GO:0034198;GO:0010507;GO:0070513	-	-
ENSG00000163349	11.8783	21.9279	-0.884439	4.09e-81	1.92e-79	down	HIPK1	homeodomain interacting protein kinase 1 [Source:HGNC Symbol;Acc:HGNC:19006]	GO:0005515;GO:0005813;GO:0006355;GO:0006351;GO:0016310;GO:0016301;GO:0016740;GO:0005654;GO:0005829;GO:0006468;GO:0005524;GO:0004674;GO:0000166;GO:0004672;GO:0005737;GO:0005634;GO:0001654;GO:0097191;GO:1901796;GO:0045766;GO:0060216;GO:0072577;GO:0010803;GO:0016607;GO:0016605;GO:0061072;GO:0060235;GO:0060059;GO:0048596;GO:0042771;GO:0034333;GO:0030182;GO:0010842;GO:0009952;GO:0008284;GO:0007224;GO:…	-	KOG0667-Dual-specificity tyrosine-phosphorylation regulated kinase[R]
ENSG00000132932	0.294397	0.080617	1.86861	1.85e-05	8.23e-05	-	ATP8A2	ATPase phospholipid transporting 8A2 [Source:HGNC Symbol;Acc:HGNC:13533]	GO:0016020;GO:0005794;GO:0005768;GO:0061092;GO:0060052;GO:0050908;GO:0050884;GO:0048666;GO:0043588;GO:0042755;GO:0042472;GO:0040018;GO:0031175;GO:0010996;GO:0010976;GO:0010842;GO:0007568;GO:0007409;GO:0003011;GO:0004012;GO:0005886;GO:0046872;GO:0016787;GO:0000287;GO:0005654;GO:0005524;GO:0000166;GO:0016021;GO:0006810;GO:0006869;GO:0042995;GO:0015914;GO:0045332;GO:0001750;GO:0008285	-	-
ENSG00000183291	61.1708	106.545	-0.800551	4.45e-81	2.08e-79	down	SELENOF	selenoprotein F [Source:HGNC Symbol;Acc:HGNC:17705]	-	-	-
ENSG00000130311	25.5053	43.2898	-0.763231	1.22e-80	5.68e-79	down	DDA1	DET1 and DDB1 associated 1 [Source:HGNC Symbol;Acc:HGNC:28360]	GO:0005515;GO:0032434;GO:0005654;GO:0043687	-	KOG4816-Uncharacterized conserved protein[S]
ENSG00000166181	36.7827	28.6513	0.360429	1.91e-80	8.84e-79	-	API5	apoptosis inhibitor 5 [Source:HGNC Symbol;Acc:HGNC:594]	GO:0005681;GO:0005515;GO:0016020;GO:0016607;GO:0005737;GO:0005634;GO:0003723;GO:0006915;GO:0043066;GO:0017134;GO:2000270	-	KOG2213-Apoptosis inhibitor 5/fibroblast growth factor 2-interacting factor 2, and related proteins[T]
ENSG00000157911	12.182	33.5497	-1.46155	2.46e-80	1.14e-78	down	PEX10	peroxisomal biogenesis factor 10 [Source:HGNC Symbol;Acc:HGNC:8851]	GO:0005778;GO:0005779;GO:0016558;GO:0007031;GO:0046872;GO:0008270;GO:0016021;GO:0016020;GO:0005777;GO:0005515;GO:0016567	K13346-ko04146 Peroxisome	KOG0317-Predicted E3 ubiquitin ligase, integral peroxisomal membrane protein[O]
ENSG00000243335	1.10761	5.39263	-2.28354	3.31e-80	1.53e-78	down	KCTD7	potassium channel tetramerization domain containing 7 [Source:HGNC Symbol;Acc:HGNC:21957]	GO:0051260;GO:0005886;GO:0005829;GO:0016020;GO:0005737;GO:0043687	-	-
ENSG00000204131	21.3507	23.1133	-0.114441	5.22e-80	2.4e-78	-	NHSL2	NHS like 2 [Source:HGNC Symbol;Acc:HGNC:33737]	GO:0030154	-	-
ENSG00000265241	41.9895	42.9574	-0.0328787	1.12e-79	5.12e-78	-	RBM8A	RNA binding motif protein 8A [Source:HGNC Symbol;Acc:HGNC:9905]	GO:0016607;GO:0005737;GO:0005634;GO:0051028;GO:0006810;GO:0008380;GO:0006397;GO:0006396;GO:0003729;GO:0003723;GO:0003676;GO:0030425;GO:0043025;GO:0005681;GO:0005515;GO:0005829;GO:0006417;GO:0005654;GO:0000398;GO:0006369;GO:0006405;GO:0031124;GO:0035145;GO:0000381;GO:0000184;GO:0006406;GO:0071013	K12876-ko03040 Spliceosome;ko03013 RNA transport;ko03015 mRNA surveillance pathway	KOG0130-RNA-binding protein RBM8/Tsunagi (RRM superfamily)[R]
ENSG00000198133	0.298197	0.098474	1.59845	0.00471663	0.0129257	-	TMEM229B	transmembrane protein 229B [Source:HGNC Symbol;Acc:HGNC:20130]	GO:0016021;GO:0016020	-	-
ENSG00000129667	63.7826	42.8127	0.575126	3.05e-78	1.39e-76	-	RHBDF2	rhomboid 5 homolog 2 [Source:HGNC Symbol;Acc:HGNC:20788]	GO:0005789;GO:0050709;GO:0006508;GO:0005886;GO:0005783;GO:0015031;GO:0016021;GO:0016020;GO:0006810;GO:0019838;GO:0050708;GO:0042058;GO:0004252;GO:0008233;GO:0016787	-	KOG2290-Rhomboid family proteins[T]
ENSG00000277957	6.44651	18.5472	-1.52461	4.93e-78	2.24e-76	down	SENP3-EIF4A1	SENP3-EIF4A1 readthrough (NMD candidate) [Source:HGNC Symbol;Acc:HGNC:49182]	GO:0006508;GO:0008234;GO:0005634;GO:0004175;GO:0016929;GO:0016926	-	-
ENSG00000149948	55.0932	95.4741	-0.793235	6.25e-78	2.83e-76	down	HMGA2	high mobility group AT-hook 2 [Source:HGNC Symbol;Acc:HGNC:5009]	GO:0005515;GO:0000785;GO:0051301;GO:0006355;GO:0006351;GO:0003677;GO:0006366;GO:0005634;GO:0007049;GO:0045893;GO:0003906;GO:0001047;GO:0000122;GO:0045944;GO:0045444;GO:0010628;GO:0040008;GO:2000036;GO:0005654;GO:0009615;GO:0048863;GO:0043065;GO:0006284;GO:0030261;GO:0043066;GO:0007275;GO:0008134;GO:0045892;GO:0007095;GO:0006325;GO:0002062;GO:0001078;GO:0001077;GO:0008301;GO:0000228;GO:0071158;GO:…	K09283-ko05202 Transcriptional misregulation in cancers;ko05206 MicroRNAs in cancer	-
ENSG00000204991	0.300405	0.058558	2.35897	0.00387578	0.0109167	-	SPIRE2	spire type actin nucleation factor 2 [Source:HGNC Symbol;Acc:HGNC:30623]	GO:0005886;GO:0005829;GO:0003779;GO:0016192;GO:0015031;GO:0016020;GO:0005737;GO:0006810;GO:0048471;GO:0005856;GO:0045010;GO:0030659;GO:0031410;GO:0005938;GO:0032154;GO:0030036;GO:0046907;GO:0036089;GO:0040038;GO:0051295;GO:0070649	K02098-ko04320 Dorso-ventral axis formation	-
ENSG00000179222	366.12	439.027	-0.261994	2.72e-77	1.22e-75	-	MAGED1	MAGE family member D1 [Source:HGNC Symbol;Acc:HGNC:6813]	GO:0048511;GO:0005515;GO:0005886;GO:0006355;GO:0042981;GO:0016020;GO:0005737;GO:0005634;GO:0042802;GO:0032922;GO:0000785;GO:0043234;GO:0050680;GO:2001235;GO:0090190;GO:0045893;GO:0045892;GO:0043406;GO:0042752;GO:0006357;GO:0003713	K12464-ko04722 Neurotrophin signaling pathway	KOG4562-Uncharacterized conserved protein (tumor-rejection antigen MAGE in humans)[S]
ENSG00000255339	18.7245	54.8404	-1.55031	4.71e-77	2.11e-75	down	AL133352.1	-	GO:0005739;GO:0016021;GO:0016020;GO:0005747;GO:0008137;GO:0006120;GO:0003954;GO:0055114	-	-
ENSG00000136068	641.066	583.359	0.136087	6.7e-77	2.99e-75	-	FLNB	filamin B [Source:HGNC Symbol;Acc:HGNC:3755]	GO:0043025;GO:0043005;GO:0005925;GO:0005903;GO:0005634;GO:0001725;GO:0030036;GO:0007519;GO:0003382;GO:0003334;GO:0030154;GO:0005515;GO:0005886;GO:0003779;GO:0005829;GO:0016021;GO:0005737;GO:0003723;GO:0007275;GO:0005856;GO:0042802;GO:0045296;GO:0070062;GO:0005938;GO:0007517;GO:0031012;GO:0007165;GO:0015629;GO:0030018;GO:0007016	K04437-ko04010 MAPK signaling pathway;ko04510 Focal adhesion;ko05205 Proteoglycans in cancer;ko05132 Salmonella infection	KOG0518-Actin-binding cytoskeleton protein, filamin[Z]
ENSG00000085063	850.258	978.473	-0.202631	9.31e-77	4.14e-75	-	CD59	CD59 molecule (CD59 blood group) [Source:HGNC Symbol;Acc:HGNC:1689]	GO:0001971;GO:0005576;GO:0005515;GO:0005886;GO:0016020;GO:0005615;GO:0031225;GO:0005925;GO:0005789;GO:0070062;GO:0043312;GO:0035579;GO:0070821;GO:0009986;GO:0007166;GO:0007596;GO:0031982;GO:0006888;GO:0000139;GO:0030133;GO:0048208;GO:0012507;GO:0033116;GO:0030449;GO:0001848;GO:0001775;GO:0031362;GO:0043218;GO:0042383;GO:0043066;GO:0042102	K04008-ko04640 Hematopoietic cell lineage;ko04610 Complement and coagulation cascades	-
ENSG00000214357	7.37938	15.8239	-1.10054	3.22e-76	1.43e-74	down	NEURL1B	neuralized E3 ubiquitin protein ligase 1B [Source:HGNC Symbol;Acc:HGNC:35422]	GO:0005769;GO:0070086;GO:0016874;GO:0016567;GO:0016740;GO:0046872;GO:0008270;GO:0005737;GO:0007219;GO:0005515	-	KOG4172-Predicted E3 ubiquitin ligase[O]
ENSG00000154864	9.33957	19.3268	-1.04918	3.5e-76	1.55e-74	down	PIEZO2	piezo type mechanosensitive ion channel component 2 [Source:HGNC Symbol;Acc:HGNC:26270]	GO:0006811;GO:0098655;GO:0034220;GO:0016021;GO:0016020;GO:0006810;GO:0050896;GO:0005886;GO:0008381;GO:0042391;GO:0009612;GO:0006812;GO:0050982;GO:0005261;GO:0071260;GO:0050974	-	KOG1893-Uncharacterized conserved protein[S]
ENSG00000103249	43.2163	67.216	-0.63723	5.24e-76	2.31e-74	down	CLCN7	chloride voltage-gated channel 7 [Source:HGNC Symbol;Acc:HGNC:2025]	GO:0031410;GO:0009268;GO:0015297;GO:0006811;GO:1903959;GO:0005765;GO:0005216;GO:0005524;GO:0000166;GO:0016020;GO:0055085;GO:0016021;GO:0006810;GO:1902476;GO:0006821;GO:0005764;GO:0005247;GO:0034220;GO:0005254	-	KOG0474-Cl- channel CLC-7 and related proteins (CLC superfamily)[P]
ENSG00000181523	56.0363	86.5917	-0.627867	1.28e-75	5.61e-74	down	SGSH	N-sulfoglucosamine sulfohydrolase [Source:HGNC Symbol;Acc:HGNC:10818]	GO:0008152;GO:0003824;GO:0008484;GO:0016787;GO:0046872;GO:0005764;GO:0070062;GO:0043202;GO:0006027;GO:0030200;GO:0016250	K01565-ko00531 Glycosaminoglycan degradation;ko04142 Lysosome	KOG3867-Sulfatase[R]
ENSG00000275740	0.302742	0.036881	3.03714	0.000568357	0.00194555	-	AC091959.3	-	GO:0006397;GO:0046872;GO:0003676	-	-
ENSG00000169567	173.514	259.438	-0.580334	7.39e-75	3.23e-73	-	HINT1	histidine triad nucleotide binding protein 1 [Source:HGNC Symbol;Acc:HGNC:4912]	GO:0005634;GO:0050850;GO:0005886;GO:0006355;GO:0006351;GO:0003824;GO:0016787;GO:0005829;GO:0000166;GO:0005737;GO:0006915;GO:0070062;GO:0000118;GO:0007165;GO:0005856;GO:0072332;GO:0005080;GO:0009154	-	KOG3275-Zinc-binding protein of the histidine triad (HIT) family[T]
ENSG00000153162	239.915	178.053	0.430212	1.08e-74	4.71e-73	-	BMP6	bone morphogenetic protein 6 [Source:HGNC Symbol;Acc:HGNC:1073]	GO:0031982;GO:0005737;GO:0005615;GO:2000860;GO:0071281;GO:0071260;GO:0060586;GO:0060395;GO:0060391;GO:0051384;GO:0045944;GO:0045669;GO:0045666;GO:0045603;GO:0032526;GO:0032332;GO:0032026;GO:0031666;GO:0030539;GO:0030509;GO:0030154;GO:0014823;GO:0010862;GO:0010039;GO:0006954;GO:0006879;GO:0001958;GO:0001938;GO:0001822;GO:0001654;GO:0001649;GO:0001503;GO:0000122;GO:0008083;GO:0005576;GO:0007275;GO:…	K16620-ko04350 TGF-beta signaling pathway;ko04390 Hippo signaling pathway;ko04913 Ovarian Steroidogenesis	KOG3900-Transforming growth factor beta, bone morphogenetic protein and related proteins[T]
ENSG00000189403	104.195	164.956	-0.6628	2.62e-74	1.14e-72	down	HMGB1	high mobility group box 1 [Source:HGNC Symbol;Acc:HGNC:4983]	GO:0043005;GO:0005769;GO:0005737;GO:0005634;GO:0005615;GO:2000819;GO:2000426;GO:1903672;GO:1901224;GO:0090303;GO:0051384;GO:0070374;GO:0050718;GO:0045944;GO:0045819;GO:0045639;GO:0045089;GO:0035767;GO:0034145;GO:0034137;GO:0032760;GO:0032755;GO:0032728;GO:0032727;GO:0031497;GO:0030324;GO:0010506;GO:0006284;GO:0002840;GO:0002643;GO:0002281;GO:0002270;GO:0001935;GO:0001773;GO:0001934;GO:0001654;GO:…	K10802-ko03410 Base excision repair	KOG0381-HMG box-containing protein[R]
ENSG00000125743	259.375	174.052	0.575523	2.98e-73	1.29e-71	-	SNRPD2	small nuclear ribonucleoprotein D2 polypeptide [Source:HGNC Symbol;Acc:HGNC:11159]	GO:0005681;GO:0005515;GO:0005829;GO:0030529;GO:0005737;GO:0005634;GO:0008380;GO:0006397;GO:0003723;GO:0000387;GO:0005685;GO:0070062;GO:0005654;GO:0030532;GO:0005682;GO:0046540;GO:0000398;GO:0034709;GO:0000245;GO:0051170;GO:0034719;GO:0071013;GO:0071011;GO:0005686;GO:0005689;GO:0005687;GO:0034715	K11096-ko03040 Spliceosome	KOG3459-Small nuclear ribonucleoprotein (snRNP) Sm core protein[A]
ENSG00000166145	26.3337	38.2189	-0.537377	5.33e-73	2.3e-71	-	SPINT1	serine peptidase inhibitor, Kunitz type 1 [Source:HGNC Symbol;Acc:HGNC:11246]	GO:0005576;GO:0010951;GO:0004867;GO:0005615;GO:0030414;GO:0010466;GO:0070062;GO:0016020;GO:0005886;GO:2000178;GO:0071773;GO:0060674;GO:0060670;GO:0045687;GO:0030198;GO:0001892;GO:0001843;GO:0016021	K15619-ko05202 Transcriptional misregulation in cancers	KOG4295-Serine proteinase inhibitor (KU family)[O]
ENSG00000244462	10.4466	18.0326	-0.787582	1.75e-72	7.51e-71	down	RBM12	RNA binding motif protein 12 [Source:HGNC Symbol;Acc:HGNC:9898]	GO:0005515;GO:0005654;GO:0005634;GO:0003723;GO:0003676	-	KOG4307-RNA binding protein RBM12/SWAN[R]
ENSG00000133808	0.302943	0.030529	3.31079	0.0153713	0.0360095	-	MICALCL	MICAL C-terminal like [Source:HGNC Symbol;Acc:HGNC:25933]	GO:0005737;GO:0007275;GO:0030154;GO:0007283;GO:0008150;GO:0051019	-	-
ENSG00000131374	25.9489	32.1253	-0.308034	4.29e-72	1.83e-70	-	TBC1D5	TBC1 domain family member 5 [Source:HGNC Symbol;Acc:HGNC:19166]	GO:0005515;GO:0043231;GO:0005829;GO:0005794;GO:0015031;GO:0016020;GO:0006810;GO:0031410;GO:0006914;GO:0005096;GO:0017137;GO:0006886;GO:0031338;GO:0090630;GO:0005768;GO:0016236;GO:0010008;GO:0042147;GO:0005776;GO:0030904;GO:1990316;GO:0042594;GO:0030122;GO:0002092;GO:1905394;GO:0035612	-	KOG1091-Ypt/Rab-specific GTPase-activating protein GYP6[U]
ENSG00000198242	806.558	948.058	-0.233197	4.92e-72	2.1e-70	-	RPL23A	ribosomal protein L23a [Source:HGNC Symbol;Acc:HGNC:10317]	GO:0005515;GO:0005840;GO:0006412;GO:0003735;GO:0005622;GO:0030529;GO:0005737;GO:0005634;GO:0003723;GO:0005730;GO:0000027;GO:0005829;GO:0045296;GO:0070062;GO:0008283;GO:0019843;GO:0006413;GO:0006364;GO:0000184;GO:0019083;GO:0031932;GO:0006614;GO:0022625	K02893-ko03010 Ribosome	KOG1751-60s ribosomal protein L23[J]
ENSG00000087460	1027.36	722.13	0.508615	6.94e-72	2.95e-70	-	GNAS	GNAS complex locus [Source:HGNC Symbol;Acc:HGNC:4392]	GO:0031683;GO:0019001;GO:0003924;GO:0005525;GO:0004871;GO:0007186;GO:0000166;GO:0007165;GO:0005515;GO:0005886;GO:0005829;GO:0046872;GO:0016020;GO:0007608;GO:0043547;GO:0005737;GO:0070062;GO:0060348;GO:0070527;GO:0050796;GO:0050890;GO:0005834;GO:0043950;GO:0032588;GO:0031224;GO:0003091;GO:0007189;GO:0071377;GO:0071380;GO:0071870;GO:0071880;GO:0030819;GO:0046907;GO:0007190;GO:0048589;GO:0007191;GO:…	K04632-ko04015 Rap1 signaling pathway;ko04020 Calcium signaling pathway;ko04072 Phospholipase D signaling pathway;ko04024 cAMP signaling pathway;ko04540 Gap junction;ko04611 Platelet activation;ko04911 Insulin secretion;ko04922 Glucagon signaling pathway;ko04923 Regulation of lipolysis in adipocyte;ko04912 GnRH signaling pathway;ko04913 Ovarian Steroidogenesis;ko04915 Estrogen signaling pathway;k…	KOG0099-G protein subunit Galphas, small G protein superfamily[T]
ENSG00000131969	0.304063	0.0001	11.5702	0.00436366	0.0120873	-	ABHD12B	abhydrolase domain containing 12B [Source:HGNC Symbol;Acc:HGNC:19837]	GO:0016787	-	KOG1552-Predicted alpha/beta hydrolase[R]
ENSG00000163466	382.402	453.216	-0.245108	1.19e-70	5.04e-69	-	ARPC2	actin related protein 2/3 complex subunit 2 [Source:HGNC Symbol;Acc:HGNC:705]	GO:0005515;GO:0015629;GO:0003779;GO:0005737;GO:0030054;GO:0045202;GO:0005856;GO:0030041;GO:0030833;GO:0034314;GO:0005885;GO:0005925;GO:0042995;GO:0038096;GO:0005829;GO:0070062;GO:0061024;GO:0043005;GO:0005200;GO:0006928;GO:0048013;GO:0051015;GO:0010592;GO:0036195;GO:0031252;GO:0005886;GO:0005768;GO:1900026;GO:0030838	K05758-ko04144 Endocytosis;ko04810 Regulation of actin cytoskeleton;ko04666 Fc gamma R-mediated phagocytosis;ko05130 Pathogenic Escherichia coli infection;ko05132 Salmonella infection;ko05131 Shigellosis;ko05100 Bacterial invasion of epithelial cells	KOG2826-Actin-related protein Arp2/3 complex, subunit ARPC2[Z]
ENSG00000241106	0.305264	0.0001	11.5758	0.0149595	0.035476	-	HLA-DOB	major histocompatibility complex, class II, DO beta [Source:HGNC Symbol;Acc:HGNC:4937]	GO:0005622;GO:0006955;GO:0005765;GO:0016020;GO:0016021;GO:0002376;GO:0007165;GO:0005764;GO:0002504;GO:0019882;GO:0042613;GO:0005768;GO:0010008;GO:0019886;GO:0023026;GO:0032395;GO:0002587	K06752-ko04514 Cell adhesion molecules (CAMs);ko04145 Phagosome;ko04612 Antigen processing and presentation;ko04672 Intestinal immune network for IgA production;ko05310 Asthma;ko05322 Systemic lupus erythematosus;ko05323 Rheumatoid arthritis;ko05320 Autoimmune thyroid disease;ko05321 Inflammatiory bowel disease (IBD);ko05330 Allograft rejection;ko05332 Graft-versus-host disease;ko05416 Viral myoc…	-
ENSG00000276547	6.19996	12.1818	-0.974401	3.3e-70	1.38e-68	down	PCDHGB5	protocadherin gamma subfamily B, 5 [Source:HGNC Symbol;Acc:HGNC:8712]	GO:0005886;GO:0007156;GO:0007155;GO:0005509;GO:0016020;GO:0016021;GO:0005887;GO:0003674;GO:0008150;GO:0070062;GO:0007267;GO:0007399	-	-
ENSG00000148516	11.516	20.761	-0.850238	3.43e-70	1.44e-68	down	ZEB1	zinc finger E-box binding homeobox 1 [Source:HGNC Symbol;Acc:HGNC:11642]	GO:0006355;GO:0006351;GO:0003677;GO:0005654;GO:0005829;GO:0046872;GO:0005634;GO:0003676;GO:0007399;GO:0030154;GO:0005515;GO:0003713;GO:0006955;GO:0000122;GO:0045892;GO:0003714;GO:0003700;GO:0070888;GO:0006357;GO:0008283;GO:0008270;GO:0001227;GO:0045666;GO:0045602;GO:0005667;GO:0090103;GO:0071230;GO:0051216;GO:0051150;GO:0048752;GO:0048704;GO:0048598;GO:0048596;GO:0048513;GO:0045944;GO:0033081;GO:…	K09299-ko05206 MicroRNAs in cancer	KOG3623-Homeobox transcription factor SIP1[K]
ENSG00000259024	0.166037	6.89726	-5.37645	4.11e-70	1.71e-68	down	TVP23C-CDRT4	TVP23C-CDRT4 readthrough [Source:HGNC Symbol;Acc:HGNC:42961]	GO:0016021;GO:0016020	-	-
ENSG00000144567	24.8387	36.4753	-0.554332	6.49e-70	2.7e-68	-	RETREG2	reticulophagy regulator family member 2 [Source:HGNC Symbol;Acc:HGNC:28450]	GO:0016021;GO:0016020	-	-
ENSG00000129521	0.307547	0.047202	2.70389	0.00300886	0.00873274	-	EGLN3	egl-9 family hypoxia inducible factor 3 [Source:HGNC Symbol;Acc:HGNC:14661]	GO:0005515;GO:0031418;GO:0016705;GO:0005506;GO:0055114;GO:0016491;GO:0005829;GO:0046872;GO:0005737;GO:0005634;GO:0006915;GO:0006974;GO:0051213;GO:0061418;GO:0005654;GO:0001666;GO:0042127;GO:0006919;GO:0043523;GO:0018126;GO:0016706;GO:0031545;GO:0018401	K09592-ko04066 HIF-1 signaling pathway;ko05200 Pathways in cancer;ko05211 Renal cell carcinoma	KOG3710-EGL-Nine (EGLN) protein[T]
ENSG00000185624	1466.75	1253.6	0.22655	7.09e-70	2.93e-68	-	P4HB	prolyl 4-hydroxylase subunit beta [Source:HGNC Symbol;Acc:HGNC:8548]	GO:0034663;GO:0009897;GO:0005783;GO:0046982;GO:0019899;GO:0005178;GO:0003756;GO:0015037;GO:0034379;GO:0034378;GO:0034599;GO:0042470;GO:0005576;GO:0005515;GO:0055114;GO:0005886;GO:0045454;GO:0016853;GO:0016020;GO:0003723;GO:0051213;GO:0005925;GO:0005788;GO:0070062;GO:0044267;GO:0031012;GO:0046598;GO:0071456;GO:0034976;GO:0006457;GO:0005793;GO:0004656;GO:0043687;GO:0018401;GO:1902175;GO:0016222;GO:…	K09580-ko04141 Protein processing in endoplasmic reticulum	KOG0190-Protein disulfide isomerase (prolyl 4-hydroxylase beta subunit)[O]
ENSG00000139278	8.86292	14.8464	-0.744261	8.4e-70	3.46e-68	down	GLIPR1	GLI pathogenesis related 1 [Source:HGNC Symbol;Acc:HGNC:17001]	GO:0019216;GO:0005576;GO:0016021;GO:0016020;GO:0005886;GO:0043312;GO:0035577	-	KOG3017-Defense-related protein containing SCP domain[S]
ENSG00000137747	0.308014	0.09302	1.72738	0.00716045	0.0186594	-	TMPRSS13	transmembrane protease, serine 13 [Source:HGNC Symbol;Acc:HGNC:29808]	GO:0004252;GO:0006508;GO:0008233;GO:0016787;GO:0016020;GO:0016021;GO:0005044;GO:0006898;GO:0008236;GO:0072562	-	-
ENSG00000120156	72.0784	50.2183	0.521353	1.24e-69	5.06e-68	-	TEK	TEK receptor tyrosine kinase [Source:HGNC Symbol;Acc:HGNC:11724]	GO:0004714;GO:0005887;GO:0018108;GO:0007169;GO:0006468;GO:0005524;GO:0005576;GO:0005515;GO:0043547;GO:0005886;GO:0004713;GO:0016310;GO:0016301;GO:0016740;GO:0000166;GO:0004672;GO:0016021;GO:0016020;GO:0005737;GO:0005815;GO:0030054;GO:0005856;GO:0045121;GO:0005925;GO:0050900;GO:0002040;GO:0001934;GO:0007507;GO:0000165;GO:0016323;GO:0050728;GO:0005902;GO:0009925;GO:0043066;GO:0007165;GO:0007267;GO:…	K05121-ko04014 Ras signaling pathway;ko04015 Rap1 signaling pathway;ko04066 HIF-1 signaling pathway;ko04151 PI3K-Akt signaling pathway;ko05323 Rheumatoid arthritis	KOG0200-Fibroblast/platelet-derived growth factor receptor and related receptor tyrosine kinases[T]
ENSG00000198804	35868.9	35909.6	-0.0016384	1.91e-69	7.81e-68	-	MT-CO1	mitochondrially encoded cytochrome c oxidase I [Source:HGNC Symbol;Acc:HGNC:7419]	GO:0005751;GO:0005743;GO:0005739;GO:0051602;GO:0046688;GO:0021549;GO:0007568;GO:0006979;GO:0004129;GO:1902600;GO:0005515;GO:0005506;GO:0055114;GO:0016491;GO:0046872;GO:0016021;GO:0016020;GO:0070469;GO:0020037;GO:0009055;GO:0009060;GO:0006123;GO:0006119;GO:0015990;GO:0045277	K02256-ko00190 Oxidative phosphorylation;ko04260 Cardiac muscle contraction;ko05010 Alzheimer's disease;ko05012 Parkinson's disease;ko05016 Huntington's disease;ko04932 Non-alcoholic fatty liver disease (NAFLD)	KOG4769-Cytochrome c oxidase, subunit I[C]
ENSG00000108107	775.345	836.828	-0.110091	1.94e-69	7.88e-68	-	RPL28	ribosomal protein L28 [Source:HGNC Symbol;Acc:HGNC:10330]	GO:0005515;GO:0005840;GO:0006412;GO:0003735;GO:0005622;GO:0030529;GO:0016020;GO:0003723;GO:0005829;GO:0070062;GO:1903146;GO:0006413;GO:0006364;GO:0036464;GO:1903955;GO:0000184;GO:0019083;GO:0006614;GO:0030425;GO:0044297;GO:0022625	K02903-ko03010 Ribosome	KOG3412-60S ribosomal protein L28[J]
ENSG00000119888	0.30828	0.0001	11.59	0.00436366	0.0120873	-	EPCAM	epithelial cell adhesion molecule [Source:HGNC Symbol;Acc:HGNC:11529]	GO:0005886;GO:0016328;GO:0016021;GO:0009986;GO:0005923;GO:2000147;GO:0098742;GO:0043066;GO:0001657;GO:0098641;GO:0016020;GO:0030054;GO:0050900;GO:0005887;GO:0005515;GO:0045944;GO:0070062;GO:0048863;GO:0008284;GO:0032403;GO:0016324;GO:2000648;GO:0023019;GO:2000048;GO:0016323	-	-
ENSG00000128052	259.24	213.269	0.281612	4.33e-69	1.75e-67	-	KDR	kinase insert domain receptor [Source:HGNC Symbol;Acc:HGNC:6307]	GO:0004714;GO:0005576;GO:0005515;GO:0005886;GO:0018108;GO:0007169;GO:0004713;GO:0005794;GO:0016310;GO:0016301;GO:0005783;GO:0016740;GO:0006468;GO:0005524;GO:0000166;GO:0004672;GO:0016020;GO:0016021;GO:0005737;GO:0005634;GO:0023014;GO:0007275;GO:0030054;GO:0005021;GO:0030154;GO:0031410;GO:0045121;GO:0019838;GO:0038084;GO:0048010;GO:0005887;GO:0005768;GO:0001934;GO:0008284;GO:0030335;GO:0005769;GO:…	K05098-ko04014 Ras signaling pathway;ko04015 Rap1 signaling pathway;ko04370 VEGF signaling pathway;ko04151 PI3K-Akt signaling pathway;ko04060 Cytokine-cytokine receptor interaction;ko04144 Endocytosis;ko04510 Focal adhesion;ko05205 Proteoglycans in cancer;ko01521 EGFR tyrosine kinase inhibitor resistance	KOG0200-Fibroblast/platelet-derived growth factor receptor and related receptor tyrosine kinases[T]
ENSG00000152377	189.988	225.218	-0.245418	6.29e-69	2.54e-67	-	SPOCK1	SPARC/osteonectin, cwcv and kazal like domains proteoglycan 1 [Source:HGNC Symbol;Acc:HGNC:11251]	GO:0005576;GO:0007155;GO:0007165;GO:0005509;GO:0005737;GO:0005578;GO:0005615;GO:0007399;GO:0004869;GO:0014069;GO:0004867;GO:0001558;GO:0031594;GO:0022008;GO:0010977;GO:0001764;GO:0008191;GO:0010951;GO:0016528;GO:0010812;GO:0021953;GO:0033268	-	KOG3555-Ca2+-binding proteoglycan Testican[R]
ENSG00000178252	47.0679	113.147	-1.26538	2.04e-68	8.21e-67	down	WDR6	WD repeat domain 6 [Source:HGNC Symbol;Acc:HGNC:12758]	GO:0043234;GO:0043560;GO:0005886;GO:0005829;GO:0005515;GO:0005737;GO:0003723;GO:0007049;GO:0008180;GO:0007050;GO:0008285;GO:0010507	-	KOG0974-WD-repeat protein WDR6, WD repeat superfamily[R]
ENSG00000122406	1153.45	1337.35	-0.21342	6.59e-68	2.64e-66	-	RPL5	ribosomal protein L5 [Source:HGNC Symbol;Acc:HGNC:10360]	GO:2000435;GO:2000059;GO:1904667;GO:0045727;GO:1990948;GO:0008097;GO:0031625;GO:0050821;GO:0010628;GO:0048027;GO:0003730;GO:0005737;GO:0005515;GO:0043234;GO:0005840;GO:0006412;GO:0003735;GO:0005622;GO:0030529;GO:0016020;GO:0005634;GO:0003723;GO:0005925;GO:0006364;GO:0005730;GO:0000027;GO:0005829;GO:0070062;GO:0019843;GO:0042273;GO:0006413;GO:0000184;GO:0019083;GO:0006614;GO:0022625	K02932-ko03010 Ribosome	KOG0875-60S ribosomal protein L5[J]
ENSG00000226979	0.310987	0.0001	11.6026	0.00805353	0.0206627	-	LTA	lymphotoxin alpha [Source:HGNC Symbol;Acc:HGNC:6709]	GO:0005615;GO:0060252;GO:0050830;GO:0048535;GO:0048147;GO:0044130;GO:0043065;GO:0042493;GO:0032729;GO:0032496;GO:0007584;GO:0006959;GO:0002925;GO:0002876;GO:0001666;GO:0006955;GO:0005576;GO:0016020;GO:0005125;GO:0005164;GO:0005886;GO:0033209;GO:0007165;GO:0007267;GO:0006915;GO:0005102	K05468-ko04064 NF-kappa B signaling pathway;ko04668 TNF signaling pathway;ko04060 Cytokine-cytokine receptor interaction;ko04940 Type I diabetes mellitus;ko05166 HTLV-I infection;ko05168 Herpes simplex infection	-
ENSG00000163682	698.889	960.167	-0.458224	1.13e-67	4.52e-66	-	RPL9	ribosomal protein L9 [Source:HGNC Symbol;Acc:HGNC:10369]	GO:0005515;GO:0005840;GO:0006412;GO:0003735;GO:0005622;GO:0030529;GO:0016020;GO:0005634;GO:0019843;GO:0005925;GO:0005829;GO:0031012;GO:0006413;GO:0003723;GO:0006364;GO:0000184;GO:0019083;GO:0006614;GO:0002181;GO:0022625	K02940-ko03010 Ribosome	KOG3255-60S ribosomal protein L9[J]
ENSG00000180447	0.315468	0.095139	1.72938	0.0182826	0.0417172	-	GAS1	growth arrest specific 1 [Source:HGNC Symbol;Acc:HGNC:4165]	GO:0005886;GO:0016021;GO:0016020;GO:0007049;GO:0031225;GO:0005515;GO:0007050;GO:0042981;GO:0035924;GO:0045930;GO:0045165;GO:0046658;GO:0008589;GO:0048589;GO:0010955;GO:0060628	K06232-ko04340 Hedgehog signaling pathway	-
ENSG00000170776	17.9183	27.8157	-0.634471	2.82e-67	1.12e-65	down	AKAP13	A-kinase anchoring protein 13 [Source:HGNC Symbol;Acc:HGNC:371]	GO:0035023;GO:0006468;GO:0004691;GO:0005515;GO:0043547;GO:0005089;GO:0005829;GO:0035556;GO:0046872;GO:0016020;GO:0005737;GO:0005634;GO:0007186;GO:0005085;GO:0051056;GO:0007507;GO:0060348;GO:0005938;GO:0043123;GO:0004871;GO:0030864;GO:0043065;GO:0017048;GO:0032947;GO:0051018;GO:0035025;GO:0055007;GO:0005078;GO:0060297;GO:0071875;GO:0086023;GO:0048471;GO:0015629;GO:0005884;GO:1900169;GO:0071883;GO:…	-	KOG3520-Predicted guanine nucleotide exchange factor[T]
ENSG00000181666	11.0535	22.3257	-1.0142	4.59e-67	1.82e-65	down	HKR1	HKR1, GLI-Kruppel zinc finger family member [Source:HGNC Symbol;Acc:HGNC:4928]	GO:0003676;GO:0005622;GO:0006355;GO:0006351;GO:0003677;GO:0046872;GO:0005634;GO:0007275	-	KOG1721-FOG: Zn-finger[R]
ENSG00000151012	18.9769	27.0738	-0.512655	4.62e-67	1.82e-65	-	SLC7A11	solute carrier family 7 member 11 [Source:HGNC Symbol;Acc:HGNC:11059]	GO:0043231;GO:0005886;GO:0005856;GO:0005791;GO:0070527;GO:0070306;GO:0035094;GO:0007420;GO:0006979;GO:0005515;GO:0089711;GO:0016020;GO:0016021;GO:0006810;GO:0015171;GO:0003333;GO:0006865;GO:0050900;GO:0005887;GO:0009986;GO:0009636;GO:0015327	-	KOG1287-Amino acid transporters[E]
ENSG00000214435	0.32103	0.0001	11.6485	0.000398199	0.00140483	-	AS3MT	arsenite methyltransferase [Source:HGNC Symbol;Acc:HGNC:17452]	GO:0005739;GO:0005829;GO:0032259;GO:0016740;GO:0008168;GO:0005737;GO:0009404;GO:0030791;GO:0030792;GO:0018872	-	-
ENSG00000135378	0.329078	0.0001	11.6842	3.18e-08	2e-07	-	PRRG4	proline rich and Gla domain 4 [Source:HGNC Symbol;Acc:HGNC:30799]	GO:0005576;GO:0005509;GO:0016021;GO:0016020;GO:0003674;GO:0008150	-	-
ENSG00000184863	22.8618	20.7466	0.140066	8.12e-67	3.17e-65	-	RBM33	RNA binding motif protein 33 [Source:HGNC Symbol;Acc:HGNC:27223]	GO:0003723;GO:0003676	-	-
ENSG00000124251	0.336299	0.043972	2.93509	0.00300886	0.00873274	-	TP53TG5	TP53 target 5 [Source:HGNC Symbol;Acc:HGNC:15856]	GO:0005737;GO:0005634;GO:0003674;GO:0030308;GO:0035556	-	-
ENSG00000171863	1052.6	1269.85	-0.270702	4.98e-66	1.94e-64	-	RPS7	ribosomal protein S7 [Source:HGNC Symbol;Acc:HGNC:10440]	GO:1902255;GO:0030154;GO:0001843;GO:2000059;GO:1904667;GO:1990948;GO:0050821;GO:0010628;GO:0048027;GO:0003730;GO:0043234;GO:0005515;GO:0005840;GO:0006412;GO:0003735;GO:0005622;GO:0030529;GO:0016020;GO:0005737;GO:0005634;GO:0003723;GO:0022627;GO:0005856;GO:0005925;GO:0005815;GO:0006364;GO:0042274;GO:0005730;GO:0005829;GO:0070062;GO:0005654;GO:0031012;GO:0006413;GO:0000184;GO:0019083;GO:0006614	K02993-ko03010 Ribosome	KOG3320-40S ribosomal protein S7[J]
ENSG00000115756	107.939	156.969	-0.540264	1.12e-65	4.33e-64	-	HPCAL1	hippocalcin like 1 [Source:HGNC Symbol;Acc:HGNC:5145]	GO:0005515;GO:0005509;GO:0046872;GO:0016020;GO:0070062	-	KOG0044-Ca2+ sensor (EF-Hand superfamily)[T]
ENSG00000111863	13.7192	21.9813	-0.680076	2.43e-65	9.39e-64	down	ADTRP	androgen dependent TFPI regulating protein [Source:HGNC Symbol;Acc:HGNC:21214]	GO:0016021;GO:0016020;GO:0005886	-	-
ENSG00000109321	0.33832	0.0001	11.7242	0.0149595	0.035476	-	AREG	amphiregulin [Source:HGNC Symbol;Acc:HGNC:651]	GO:0005737;GO:0005634;GO:0005622;GO:0005615;GO:0060750;GO:0060749;GO:0060744;GO:0060598;GO:0051591;GO:0051384;GO:0050731;GO:0045668;GO:0043434;GO:0042542;GO:0042327;GO:0032355;GO:0031175;GO:0014070;GO:0014009;GO:0008284;GO:0007173;GO:0008083;GO:0005154;GO:0005515;GO:0016021;GO:0016020;GO:0005125;GO:0000139;GO:0005789;GO:0009986;GO:0007267;GO:0006888;GO:0008283;GO:0048208;GO:0012507;GO:0033116;GO:…	K09782-ko04012 ErbB signaling pathway;ko04390 Hippo signaling pathway	-
ENSG00000171617	6.50363	13.9336	-1.09925	3.67e-65	1.41e-63	down	ENC1	ectodermal-neural cortex 1 [Source:HGNC Symbol;Acc:HGNC:3345]	GO:0007399;GO:0003779;GO:0016567;GO:0005737;GO:0005634;GO:0007275;GO:0005856;GO:0005515;GO:0017148;GO:0016363;GO:0010499;GO:0031463;GO:0043025;GO:0005730;GO:0005654;GO:0000790;GO:0010976	-	KOG4441-Proteins containing BTB/POZ and Kelch domains, involved in regulatory/signal transduction processes[TR]
ENSG00000223953	145.116	214.671	-0.564916	4.16e-65	1.59e-63	-	C1QTNF5	C1q and TNF related 5 [Source:HGNC Symbol;Acc:HGNC:14344]	GO:0030133;GO:0042995;GO:0016020;GO:0016324;GO:0016328;GO:0005923;GO:0005886;GO:0005615;GO:0005576;GO:0070206;GO:0048839;GO:0042802;GO:0009306;GO:0005581;GO:0070062	-	-
ENSG00000131469	2702.99	3125.92	-0.209726	4.83e-65	1.85e-63	-	RPL27	ribosomal protein L27 [Source:HGNC Symbol;Acc:HGNC:10328]	GO:0005840;GO:0006412;GO:0003735;GO:0005622;GO:0030529;GO:0016020;GO:0005634;GO:0003723;GO:0005925;GO:0006364;GO:0005829;GO:0070062;GO:0031012;GO:0006413;GO:0000184;GO:0019083;GO:0006614;GO:0022625	K02901-ko03010 Ribosome	KOG3418-60S ribosomal protein L27[J]
ENSG00000064886	0.338697	0.0001	11.7258	0.0149595	0.035476	-	CHI3L2	chitinase 3 like 2 [Source:HGNC Symbol;Acc:HGNC:1933]	GO:0005576;GO:0005975;GO:0016787;GO:0030246;GO:0005615;GO:0008061	-	KOG2806-Chitinase[G]
ENSG00000213988	0.339206	0.0001	11.7279	0.00130405	0.00413832	-	ZNF90	zinc finger protein 90 [Source:HGNC Symbol;Acc:HGNC:13165]	GO:0005622;GO:0006355;GO:0003676;GO:0008270;GO:0003700;GO:0006351;GO:0003677;GO:0046872;GO:0005634	-	KOG1721-FOG: Zn-finger[R]
ENSG00000134982	3.439	2.51409	0.451952	1.57e-64	5.97e-63	-	APC	APC, WNT signaling pathway regulator [Source:HGNC Symbol;Acc:HGNC:583]	GO:0006974;GO:0005737;GO:0005634;GO:0007050;GO:0008013;GO:0008285;GO:0016477;GO:0043065;GO:0000281;GO:0007026;GO:0030178;GO:0016055;GO:1904781;GO:0010942;GO:0008286;GO:0070840;GO:0005874;GO:0042802;GO:0051260;GO:0005515;GO:0005886;GO:0007155;GO:0016020;GO:0008017;GO:0030054;GO:0005856;GO:0042995;GO:0005813;GO:0000776;GO:0005923;GO:0005829;GO:0030027;GO:0016579;GO:0043161;GO:0005654;GO:0005912;GO:…	K02085-ko04310 Wnt signaling pathway;ko04390 Hippo signaling pathway;ko04810 Regulation of actin cytoskeleton;ko04550 Signaling pathways regulating pluripotency of stem cells;ko05200 Pathways in cancer;ko05206 MicroRNAs in cancer;ko05210 Colorectal cancer;ko05217 Basal cell carcinoma;ko05213 Endometrial cancer;ko05224 Breast cancer;ko05166 HTLV-I infection	KOG2122-Beta-catenin-binding protein APC, contains ARM repeats[TZ]
ENSG00000125148	983.913	1182.19	-0.264855	1.82e-64	6.87e-63	-	MT2A	metallothionein 2A [Source:HGNC Symbol;Acc:HGNC:7406]	GO:0048143;GO:0010273;GO:0007263;GO:0006882;GO:0046870;GO:0008270;GO:0005515;GO:0046872;GO:0005737;GO:0005634;GO:0048471;GO:0005829;GO:0006878;GO:0008144;GO:0035690;GO:0060333;GO:0045926;GO:0010038;GO:0036016;GO:0036018;GO:0071294	K14739-ko04978 Mineral absorption;ko04212 Longevity regulating pathway - worm	-
ENSG00000188517	0.342067	0.091625	1.90047	0.00129185	0.00410286	-	COL25A1	collagen type XXV alpha 1 chain [Source:HGNC Symbol;Acc:HGNC:18603]	GO:0005887;GO:0016021;GO:0016020;GO:0001540;GO:0060385;GO:0005581;GO:0005615;GO:0005576;GO:0005886;GO:0008201;GO:0030574;GO:0005788	-	KOG3544-Collagens (type IV and type XIII), and related proteins[W]
ENSG00000182534	71.4876	117.879	-0.721537	2.51e-64	9.42e-63	down	MXRA7	matrix remodeling associated 7 [Source:HGNC Symbol;Acc:HGNC:7541]	GO:0016021;GO:0016020	-	-
ENSG00000198879	0.344469	0.033519	3.36132	1.5e-09	1.06e-08	-	SFMBT2	Scm-like with four mbt domains 2 [Source:HGNC Symbol;Acc:HGNC:20256]	GO:0016235;GO:0006355;GO:0043231;GO:0016607;GO:0005634;GO:0005515;GO:0010629;GO:0042393	-	-
ENSG00000139567	533.408	429.232	0.313483	7.85e-64	2.94e-62	-	ACVRL1	activin A receptor like type 1 [Source:HGNC Symbol;Acc:HGNC:175]	GO:0016310;GO:0016301;GO:0005524;GO:0016020;GO:0004702;GO:0023014;GO:0007178;GO:0043025;GO:0030425;GO:0071560;GO:0061298;GO:0060841;GO:0060840;GO:0060836;GO:0051291;GO:0048514;GO:0045944;GO:0045893;GO:0045766;GO:0045603;GO:0045602;GO:0035912;GO:0030513;GO:0030509;GO:0010629;GO:0007179;GO:0006468;GO:0003203;GO:0001974;GO:0001946;GO:0001938;GO:0001937;GO:0001701;GO:0001525;GO:0001666;GO:0046332;GO:…	-	KOG2052-Activin A type IB receptor, serine/threonine protein kinase[T]
ENSG00000161929	0.357219	0.088821	2.00784	0.0106911	0.0264119	-	SCIMP	SLP adaptor and CSK interacting membrane protein [Source:HGNC Symbol;Acc:HGNC:33504]	GO:0070374;GO:0016021;GO:0016020;GO:0005515;GO:0001772;GO:0097197;GO:0031256;GO:0031259	-	-
ENSG00000162244	1510.14	1754.61	-0.216472	1.96e-63	7.29e-62	-	RPL29	ribosomal protein L29 [Source:HGNC Symbol;Acc:HGNC:10331]	GO:0005840;GO:0006412;GO:0003735;GO:0005622;GO:0030529;GO:0016020;GO:0003723;GO:0008201;GO:0005829;GO:0045296;GO:0006413;GO:0006364;GO:0000184;GO:0019083;GO:0006614;GO:0002181;GO:0022625;GO:0007566	K02905-ko03010 Ribosome	KOG3504-60S ribosomal protein L29[J]
ENSG00000140264	942.497	658.878	0.516478	1.28e-62	4.74e-61	-	SERF2	small EDRK-rich factor 2 [Source:HGNC Symbol;Acc:HGNC:10757]	GO:0005829;GO:0005634;GO:0003674;GO:0008150	-	KOG4488-Small EDRK-rich protein H4F5[R]
ENSG00000104853	155.177	113.548	0.45061	4.54e-62	1.68e-60	-	CLPTM1	CLPTM1, transmembrane protein [Source:HGNC Symbol;Acc:HGNC:2087]	GO:0005515;GO:0016021;GO:0016020;GO:0007275;GO:0030154;GO:0005887;GO:0009897;GO:0033081	-	KOG2489-Transmembrane protein[R]
ENSG00000177465	0.358317	0.0001	11.807	0.000221677	0.000819895	-	ACOT4	acyl-CoA thioesterase 4 [Source:HGNC Symbol;Acc:HGNC:19748]	GO:0005777;GO:0046459;GO:0043648;GO:0006637;GO:0006104;GO:0047617;GO:0016787;GO:0016790;GO:0052689;GO:0005102;GO:0005782;GO:0016290;GO:0102991;GO:0043649;GO:0000038;GO:0001676;GO:0004778;GO:0032788;GO:0032789	K01068-ko00062 Fatty acid elongation;ko01040 Biosynthesis of unsaturated fatty acids	-
ENSG00000230561	0.359181	0.0001	11.8105	0.0149595	0.035476	-	CCDC192	coiled-coil domain containing 192 [Source:HGNC Symbol;Acc:HGNC:49566]	-	-	-
ENSG00000070831	365.145	391.069	-0.0989534	6.75e-62	2.48e-60	-	CDC42	cell division cycle 42 [Source:HGNC Symbol;Acc:HGNC:1736]	GO:0017119;GO:0051496;GO:0010592;GO:0032427;GO:0051492;GO:0010591;GO:0019901;GO:0005525;GO:0003924;GO:0005515;GO:0005886;GO:0051301;GO:0016567;GO:0005622;GO:0000166;GO:0007264;GO:0016020;GO:0005737;GO:0007399;GO:0030154;GO:0005856;GO:0005925;GO:0005815;GO:0005819;GO:0030496;GO:0038096;GO:0042802;GO:0005829;GO:0005789;GO:0030175;GO:0070062;GO:0051056;GO:0031274;GO:0021762;GO:0048013;GO:0060997;GO:…	K04393-ko04014 Ras signaling pathway;ko04015 Rap1 signaling pathway;ko04010 MAPK signaling pathway;ko04011 MAPK signaling pathway - yeast;ko04370 VEGF signaling pathway;ko04144 Endocytosis;ko04810 Regulation of actin cytoskeleton;ko04510 Focal adhesion;ko04520 Adherens junction;ko04530 Tight junction;ko04660 T cell receptor signaling pathway;ko04666 Fc gamma R-mediated phagocytosis;ko04670 Leukoc…	KOG0393-Ras-related small GTPase, Rho type[R]
ENSG00000023445	0.366557	0.085755	2.09574	4.42e-05	0.000183969	-	BIRC3	baculoviral IAP repeat containing 3 [Source:HGNC Symbol;Acc:HGNC:591]	GO:0045121;GO:0043234;GO:0051291;GO:0007283;GO:0005515;GO:0016567;GO:0042981;GO:0016740;GO:0005654;GO:0005829;GO:0046872;GO:0008270;GO:0005737;GO:0005634;GO:0006915;GO:0016579;GO:0033209;GO:0031398;GO:0043123;GO:0007249;GO:0035666;GO:0004842;GO:0007166;GO:0043066;GO:0010803;GO:1990001;GO:0060544;GO:0050727;GO:0045088;GO:2000116;GO:0070424;GO:0043027;GO:0034121;GO:0038061;GO:0039535;GO:0060546	K16060-ko04120 Ubiquitin mediated proteolysis;ko04064 NF-kappa B signaling pathway;ko04668 TNF signaling pathway;ko04210 Apoptosis;ko04215 Apoptosis - multiple species;ko04510 Focal adhesion;ko04624 Toll and Imd signaling pathway;ko04621 NOD-like receptor signaling pathway;ko05200 Pathways in cancer;ko05222 Small cell lung cancer;ko05145 Toxoplasmosis;ko01524 Platinum drug resistance	KOG1101-Apoptosis inhibitor IAP1 and related BIR domain proteins[DR]
ENSG00000111291	0.366733	0.0001	11.8405	0.0149595	0.035476	-	GPRC5D	G protein-coupled receptor class C group 5 member D [Source:HGNC Symbol;Acc:HGNC:13310]	GO:0005886;GO:0007165;GO:0004871;GO:0007186;GO:0004930;GO:0016021;GO:0016020	-	-
ENSG00000185101	0.368187	0.060314	2.60987	0.00387578	0.0109167	-	ANO9	anoctamin 9 [Source:HGNC Symbol;Acc:HGNC:20679]	GO:0005622;GO:0061591;GO:0061590;GO:0061589;GO:0017128;GO:0005515;GO:0005886;GO:0016021;GO:0016020;GO:0006810;GO:0006869;GO:0006821;GO:1902476;GO:0005229;GO:0034220;GO:0061588;GO:1902939	-	KOG2514-Uncharacterized conserved protein[S]
ENSG00000177427	5.57164	10.8699	-0.964159	9.5e-62	3.45e-60	down	MIEF2	mitochondrial elongation factor 2 [Source:HGNC Symbol;Acc:HGNC:17920]	GO:0005515;GO:0005739;GO:0016021;GO:0016020;GO:0005741;GO:0090314;GO:0007005;GO:0032464;GO:0090141	-	-
ENSG00000167460	560.164	822.484	-0.554138	1.85e-61	6.69e-60	-	TPM4	tropomyosin 4 [Source:HGNC Symbol;Acc:HGNC:12013]	GO:0031941;GO:0030863;GO:0005737;GO:0002102;GO:0003779;GO:0046872;GO:0016020;GO:0005856;GO:0005925;GO:0005509;GO:0005829;GO:0070062;GO:0051015;GO:0007015;GO:0005515;GO:0001725;GO:0006936;GO:0006928;GO:0008307;GO:0030049;GO:0001649;GO:0005884;GO:0005862	K10375-ko04260 Cardiac muscle contraction;ko04261 Adrenergic signaling in cardiomyocytes;ko05410 Hypertrophic cardiomyopathy (HCM);ko05414 Dilated cardiomyopathy (DCM)	-
ENSG00000100095	0.370562	0.224957	0.720066	0.0211037	0.047318	-	SEZ6L	seizure related 6 homolog like [Source:HGNC Symbol;Acc:HGNC:10763]	GO:0005789;GO:0005783;GO:0016021;GO:0016020;GO:0043025;GO:0090036;GO:0060074;GO:0021680;GO:0008344	-	-
ENSG00000186298	68.2779	98.5403	-0.529295	4.62e-61	1.67e-59	-	PPP1CC	protein phosphatase 1 catalytic subunit gamma [Source:HGNC Symbol;Acc:HGNC:9283]	GO:0048511;GO:0005515;GO:0016787;GO:0004721;GO:0005739;GO:0005694;GO:0051301;GO:0046872;GO:0016607;GO:0005737;GO:0005634;GO:0003723;GO:0007049;GO:0006470;GO:0005654;GO:0005975;GO:0005925;GO:0030496;GO:0005730;GO:0000775;GO:0000776;GO:0000777;GO:0005829;GO:0000784;GO:0007062;GO:0032154;GO:0043234;GO:0032922;GO:0019901;GO:0072357;GO:0042752;GO:0004722;GO:0043153;GO:0016791;GO:0005977;GO:0047485;GO:…	K06269-ko03015 mRNA surveillance pathway;ko04390 Hippo signaling pathway;ko04024 cAMP signaling pathway;ko04022 cGMP - PKG signaling pathway;ko04810 Regulation of actin cytoskeleton;ko04113 Meiosis - yeast;ko04114 Oocyte meiosis;ko04510 Focal adhesion;ko04611 Platelet activation;ko04910 Insulin signaling pathway;ko04921 Oxytocin signaling pathway;ko04261 Adrenergic signaling in cardiomyocytes;ko0…	-
ENSG00000149792	24.9534	49.8839	-0.999337	5.96e-61	2.14e-59	down	MRPL49	mitochondrial ribosomal protein L49 [Source:HGNC Symbol;Acc:HGNC:1176]	GO:0005739;GO:0005840;GO:0006412;GO:0003735;GO:0005622;GO:0030529;GO:0005515;GO:0005743;GO:0070125;GO:0070126;GO:0005761;GO:0005762	-	KOG4034-Uncharacterized conserved protein NOF (Neighbor of FAU)[S]
ENSG00000173821	30.8151	24.2414	0.346164	6.99e-61	2.51e-59	-	RNF213	ring finger protein 213 [Source:HGNC Symbol;Acc:HGNC:14539]	GO:0016567;GO:0004842;GO:0016887;GO:0005829;GO:0046872;GO:0016787;GO:0016740;GO:0005730;GO:0008270;GO:0016020;GO:0005737;GO:0006511;GO:0002040;GO:0000209;GO:0001525;GO:0051260;GO:0051865;GO:2000051	-	-
ENSG00000169744	128.12	164.186	-0.357832	1.31e-60	4.68e-59	-	LDB2	LIM domain binding 2 [Source:HGNC Symbol;Acc:HGNC:6533]	GO:0005886;GO:0006357;GO:0005730;GO:0005634;GO:0000989;GO:0030274;GO:0005515;GO:0031252;GO:0030334;GO:0003712;GO:0043549;GO:0005667;GO:0045944;GO:0044089;GO:0035019;GO:0010669;GO:0001942;GO:0019899	-	KOG2181-LIM domain binding protein LDB1/NLI/CLIM[K]
ENSG00000172986	0.373984	0.0001	11.8688	6.96e-05	0.000279823	-	GXYLT2	glucoside xylosyltransferase 2 [Source:HGNC Symbol;Acc:HGNC:33383]	GO:0016757;GO:0016740;GO:0016021;GO:0016020;GO:0035252;GO:0016266	K13676-ko00514 Other types of O-glycan biosynthesis	KOG3765-Predicted glycosyltransferase[G]
ENSG00000196639	4.1453	14.0457	-1.76058	1.67e-60	5.93e-59	down	HRH1	histamine receptor H1 [Source:HGNC Symbol;Acc:HGNC:5182]	GO:0007165;GO:0004871;GO:0005886;GO:0005829;GO:0007186;GO:0004930;GO:0016021;GO:0016020;GO:0004969;GO:0005887;GO:0045907;GO:0006954;GO:0071420;GO:0048016;GO:0032962;GO:0007200;GO:0019229;GO:0043114;GO:0048245;GO:0050804;GO:0048167;GO:0008542;GO:0007613	K04149-ko04020 Calcium signaling pathway;ko04080 Neuroactive ligand-receptor interaction;ko04750 Inflammatory mediator regulation of TRP channels	KOG4220-Muscarinic acetylcholine receptor[T]
ENSG00000131471	0.37703	0.129803	1.53836	0.00686643	0.017998	-	AOC3	amine oxidase, copper containing 3 [Source:HGNC Symbol;Acc:HGNC:550]	GO:1902283;GO:0005886;GO:0042803;GO:0007155;GO:0055114;GO:0016491;GO:0046872;GO:0016021;GO:0016020;GO:0005737;GO:0006954;GO:0005509;GO:0005507;GO:0005515;GO:0005902;GO:0006805;GO:0048038;GO:0009308;GO:0009986;GO:0046982;GO:0005783;GO:0046677;GO:0008131;GO:0052593;GO:0052594;GO:0052595;GO:0052596;GO:0005794;GO:0005769	K00276-ko00260 Glycine, serine and threonine metabolism;ko00350 Tyrosine metabolism;ko00360 Phenylalanine metabolism;ko00410 beta-Alanine metabolism;ko00950 Isoquinoline alkaloid biosynthesis;ko00960 Tropane, piperidine and pyridine alkaloid biosynthesis	KOG1186-Copper amine oxidase[Q]
ENSG00000284308	0.382856	0.057761	2.72863	0.00387578	0.0109167	-	C2orf81	chromosome 2 open reading frame 81 [Source:HGNC Symbol;Acc:HGNC:34350]	-	-	KOG1208-Dehydrogenases with different specificities (related to short-chain alcohol dehydrogenases)[Q]
ENSG00000148408	0.383381	0.0001	11.9046	0.0149595	0.035476	-	CACNA1B	calcium voltage-gated channel subunit alpha1 B [Source:HGNC Symbol;Acc:HGNC:1389]	GO:0005515;GO:0034765;GO:0006811;GO:0005244;GO:0005509;GO:0005216;GO:0005524;GO:0000166;GO:0046872;GO:0016020;GO:0055085;GO:0016021;GO:0006810;GO:0006816;GO:0070588;GO:0045202;GO:0098793;GO:0005245;GO:0005262;GO:0005891;GO:0005886;GO:0008022;GO:0008331;GO:0051899;GO:0007268;GO:0086010;GO:0043025;GO:0030425;GO:0051924;GO:0048265;GO:0008217;GO:0008016;GO:0007626;GO:0007269	K04849-ko04010 MAPK signaling pathway;ko04020 Calcium signaling pathway;ko04727 GABAergic synapse;ko04725 Cholinergic synapse;ko04728 Dopaminergic synapse;ko04726 Serotonergic synapse;ko04723 Retrograde endocannabinoid signaling;ko04721 Synaptic vesicle cycle;ko05032 Morphine addiction;ko05033 Nicotine addiction;ko04930 Type II diabetes mellitus	KOG2301-Voltage-gated Ca2+ channels, alpha1 subunits[PT]
ENSG00000198755	1596.6	1839.14	-0.204028	1.45e-59	5.12e-58	-	RPL10A	ribosomal protein L10a [Source:HGNC Symbol;Acc:HGNC:10299]	GO:0005515;GO:0005840;GO:0006412;GO:0003735;GO:0030529;GO:0016020;GO:0005634;GO:0003723;GO:0015934;GO:0005925;GO:0005829;GO:0070062;GO:0006413;GO:0006364;GO:0000184;GO:0019083;GO:0000470;GO:0006614;GO:0022625	K02865-ko03010 Ribosome	KOG1570-60S ribosomal protein L10A[J]
ENSG00000140391	123.924	212.967	-0.781176	1.48e-59	5.19e-58	down	TSPAN3	tetraspanin 3 [Source:HGNC Symbol;Acc:HGNC:17752]	GO:0016021;GO:0016020;GO:0005887;GO:0003674;GO:0008150;GO:0070062;GO:0007166	-	KOG3882-Tetraspanin family integral membrane protein[R]
ENSG00000231274	0.383411	0.0001	11.9047	0.00805353	0.0206627	-	SBK3	SH3 domain binding kinase family member 3 [Source:HGNC Symbol;Acc:HGNC:44121]	GO:0016310;GO:0016301;GO:0016740;GO:0006468;GO:0005524;GO:0004674;GO:0000166;GO:0004672	-	KOG1345-Serine/threonine kinase[T]
ENSG00000144118	186.77	138.369	0.432748	2.06e-59	7.18e-58	-	RALB	RAS like proto-oncogene B [Source:HGNC Symbol;Acc:HGNC:9840]	GO:0003924;GO:0005525;GO:0005886;GO:0007165;GO:0005622;GO:0000166;GO:0016020;GO:0007265;GO:0051301;GO:0006915;GO:0007049;GO:0030496;GO:0005515;GO:0070062;GO:0001934;GO:0009267;GO:0000145;GO:0031625;GO:0005776;GO:0019003;GO:0032092;GO:0000910;GO:0032091;GO:0051117;GO:0071360;GO:0071902;GO:0001928;GO:0060178;GO:2000786	K07835-ko04014 Ras signaling pathway;ko04015 Rap1 signaling pathway;ko04072 Phospholipase D signaling pathway;ko05200 Pathways in cancer;ko05212 Pancreatic cancer	KOG0395-Ras-related GTPase[R]
ENSG00000166532	18.2963	12.3957	0.56171	2.79e-59	9.74e-58	-	RIMKLB	ribosomal modification protein rimK like family member B [Source:HGNC Symbol;Acc:HGNC:29228]	GO:0072590;GO:0016874;GO:0006464;GO:0003824;GO:0046872;GO:0005524;GO:0000166;GO:0005737;GO:0005829;GO:0008652;GO:0072591	K18310-ko00250 Alanine, aspartate and glutamate metabolism	-
ENSG00000145703	0.384931	0.108844	1.82234	0.000235932	0.000868108	-	IQGAP2	IQ motif containing GTPase activating protein 2 [Source:HGNC Symbol;Acc:HGNC:6111]	GO:0005902;GO:0007165;GO:0005737;GO:0043087;GO:0005886;GO:0005516;GO:0005829;GO:0051015;GO:0030027;GO:0030175;GO:0070062;GO:0034314;GO:0005547;GO:0031941;GO:0043312;GO:0009986;GO:0030667;GO:0015629;GO:0005095;GO:0034260;GO:0003779;GO:0017048;GO:0048365;GO:0070493;GO:0071933	K05767-ko04810 Regulation of actin cytoskeleton	KOG2128-Ras GTPase-activating protein family - IQGAP[T]
ENSG00000171475	16.7535	19.2093	-0.197342	7.11e-59	2.47e-57	-	WIPF2	WAS/WASL interacting protein family member 2 [Source:HGNC Symbol;Acc:HGNC:30923]	GO:0005515;GO:0003779;GO:0005737;GO:0005856;GO:0038096;GO:0005829	K19475-ko04144 Endocytosis	KOG4462-WASP-interacting protein VRP1/WIP, contains WH2 domain[Z]
ENSG00000254772	2727.22	2904.05	-0.0906362	2.59e-58	8.97e-57	-	EEF1G	eukaryotic translation elongation factor 1 gamma [Source:HGNC Symbol;Acc:HGNC:3213]	GO:0005515;GO:0005783;GO:0006412;GO:0016020;GO:0005737;GO:0005634;GO:0003746;GO:0006414;GO:0005829;GO:0045296;GO:0070062;GO:0009615	K03233-ko05134 Legionellosis	KOG0867-Glutathione S-transferase[O]
ENSG00000124120	4.54489	5.13994	-0.177505	3.88e-58	1.34e-56	-	TTPAL	alpha tocopherol transfer protein like [Source:HGNC Symbol;Acc:HGNC:16114]	GO:0005622;GO:0005215;GO:0006810;GO:0016020	-	KOG1471-Phosphatidylinositol transfer protein SEC14 and related proteins[I]
ENSG00000142937	2296.04	2537.08	-0.144018	9.48e-58	3.27e-56	-	RPS8	ribosomal protein S8 [Source:HGNC Symbol;Acc:HGNC:10441]	GO:0005840;GO:0006412;GO:0003735;GO:0005622;GO:0030529;GO:0005829;GO:0005783;GO:0016020;GO:0005737;GO:0005634;GO:0003723;GO:0022627;GO:0005925;GO:0000462;GO:0070062;GO:0005654;GO:0005515;GO:0006413;GO:0006364;GO:0000184;GO:0019083;GO:0006614	K02995-ko03010 Ribosome	KOG3283-40S ribosomal protein S8[J]
ENSG00000173457	535.206	399.952	0.420265	2.4e-57	8.26e-56	-	PPP1R14B	protein phosphatase 1 regulatory inhibitor subunit 14B [Source:HGNC Symbol;Acc:HGNC:9057]	GO:0005737;GO:0042325;GO:0019888;GO:0019212;GO:0043086;GO:0050790;GO:0004864;GO:0045087	-	-
ENSG00000253846	15.8311	27.5148	-0.797445	2.44e-57	8.37e-56	down	PCDHGA10	protocadherin gamma subfamily A, 10 [Source:HGNC Symbol;Acc:HGNC:8697]	GO:0005886;GO:0007156;GO:0007155;GO:0005509;GO:0016020;GO:0016021;GO:0005887;GO:0007267;GO:0007399	-	KOG3594-FOG: Cadherin repeats[S]
ENSG00000204525	179.979	120.588	0.577736	4e-57	1.37e-55	-	HLA-C	major histocompatibility complex, class I, C [Source:HGNC Symbol;Acc:HGNC:4933]	GO:0006955;GO:0005515;GO:0005794;GO:0005783;GO:0016021;GO:0016020;GO:0002376;GO:0050776;GO:0005886;GO:0019882;GO:0002474;GO:0042612;GO:0070062;GO:0002479;GO:0043312;GO:0016032;GO:0030670;GO:0009986;GO:0030667;GO:0000139;GO:0060333;GO:0012507;GO:0060337;GO:0042605;GO:0071556;GO:0031901;GO:0002480;GO:0055038	K06751-ko04514 Cell adhesion molecules (CAMs);ko04144 Endocytosis;ko04145 Phagosome;ko04650 Natural killer cell mediated cytotoxicity;ko04612 Antigen processing and presentation;ko05203 Viral carcinogenesis;ko05320 Autoimmune thyroid disease;ko05330 Allograft rejection;ko05332 Graft-versus-host disease;ko05416 Viral myocarditis;ko04940 Type I diabetes mellitus;ko05166 HTLV-I infection;ko05168 Her…	-
ENSG00000106012	7.14831	12.7198	-0.831399	5.9e-57	2.01e-55	down	IQCE	IQ motif containing E [Source:HGNC Symbol;Acc:HGNC:29171]	GO:0005515;GO:0005929;GO:0005739	-	-
ENSG00000103335	193.22	167.055	0.20992	6.81e-57	2.32e-55	-	PIEZO1	piezo type mechanosensitive ion channel component 1 [Source:HGNC Symbol;Acc:HGNC:28993]	GO:0034220;GO:0016021;GO:0008381;GO:0005886;GO:0006811;GO:0005789;GO:0005783;GO:0098655;GO:0016020;GO:0006810;GO:0042995;GO:0033634;GO:0033116;GO:0042391;GO:0005261;GO:0031258;GO:0006812;GO:0050982;GO:0033625;GO:0071260	-	KOG1893-Uncharacterized conserved protein[S]
ENSG00000198561	95.1225	68.8014	0.467347	9.58e-57	3.25e-55	-	CTNND1	catenin delta 1 [Source:HGNC Symbol;Acc:HGNC:2515]	GO:0005515;GO:0005886;GO:0007155;GO:0006355;GO:0006351;GO:0016020;GO:0005737;GO:0005634;GO:0016055;GO:0016337;GO:0045296;GO:0030496;GO:0070062;GO:0005102;GO:0005829;GO:0005911;GO:0090090;GO:0034332;GO:0035635;GO:0045202;GO:0043197;GO:0030426;GO:0030027;GO:0005915;GO:0007420;GO:0050839;GO:0019901	K05690-ko04015 Rap1 signaling pathway;ko04520 Adherens junction;ko04670 Leukocyte transendothelial migration	KOG1048-Neural adherens junction protein Plakophilin and related Armadillo repeat proteins[TW]
ENSG00000100336	0.390929	0.095074	2.03978	0.0018556	0.0056739	-	APOL4	apolipoprotein L4 [Source:HGNC Symbol;Acc:HGNC:14867]	GO:0005576;GO:0008289;GO:0006869;GO:0042157;GO:0006629;GO:0043231;GO:0006810;GO:0003674;GO:0005575;GO:0005615;GO:0005515	-	-
ENSG00000183307	0.397754	0.16405	1.27774	0.00927482	0.0233748	-	CECR6	cat eye syndrome chromosome region, candidate 6 [Source:HGNC Symbol;Acc:HGNC:1844]	-	-	-
ENSG00000104660	17.4225	30.0068	-0.784342	1.21e-56	4.07e-55	down	LEPROTL1	leptin receptor overlapping transcript-like 1 [Source:HGNC Symbol;Acc:HGNC:6555]	GO:0005515;GO:0016021;GO:0016020;GO:0005768;GO:0032511;GO:2000009	-	KOG2174-Leptin receptor gene-related protein[T]
ENSG00000225614	7.79006	12.4509	-0.676549	1.38e-56	4.64e-55	down	ZNF469	zinc finger protein 469 [Source:HGNC Symbol;Acc:HGNC:23216]	GO:0003676;GO:0006355;GO:0006351;GO:0003677;GO:0046872;GO:0005634	-	-
ENSG00000148677	78.519	115.694	-0.559196	2.09e-56	7e-55	-	ANKRD1	ankyrin repeat domain 1 [Source:HGNC Symbol;Acc:HGNC:15819]	GO:0031674;GO:0030016;GO:0005737;GO:0005667;GO:0005634;GO:0071456;GO:0071407;GO:0071222;GO:0035914;GO:0035690;GO:0010976;GO:0006357;GO:0000122;GO:0031432;GO:0008134;GO:0003714;GO:0019216;GO:0001650;GO:0006366;GO:0045944;GO:0005515;GO:0005654;GO:0005829;GO:0071260;GO:0070412;GO:0001085;GO:0050714;GO:0043065;GO:0003677;GO:0071560;GO:0035994;GO:0045214;GO:0055008;GO:0042826;GO:0002039;GO:0071356;GO:…	-	KOG0504-FOG: Ankyrin repeat[R]
ENSG00000139531	16.3795	30.1518	-0.880353	2.57e-56	8.61e-55	down	SUOX	sulfite oxidase [Source:HGNC Symbol;Acc:HGNC:11460]	GO:0005515;GO:0005739;GO:0055114;GO:0016491;GO:0046872;GO:0020037;GO:0030151;GO:0043546;GO:0042128;GO:0005758;GO:0005759;GO:0006790;GO:0070221;GO:0008482	K00387-ko00920 Sulfur metabolism	KOG0535-Sulfite oxidase, molybdopterin-binding component[C]
ENSG00000183346	0.404428	0.0001	11.9817	0.000718769	0.00240903	-	C10orf107	chromosome 10 open reading frame 107 [Source:HGNC Symbol;Acc:HGNC:28678]	-	-	-
ENSG00000026508	169.224	207.984	-0.29754	3.02e-56	1.01e-54	-	CD44	CD44 molecule (Indian blood group) [Source:HGNC Symbol;Acc:HGNC:1681]	GO:0005515;GO:0005886;GO:0007155;GO:0005829;GO:0005794;GO:0016021;GO:0016020;GO:0005540;GO:0005925;GO:0050900;GO:0005887;GO:0070062;GO:0043312;GO:0009986;GO:0033138;GO:0043066;GO:0050731;GO:0051216;GO:0030667;GO:0030198;GO:0043154;GO:0070374;GO:0060333;GO:0022617;GO:0007160;GO:0044344;GO:0016337;GO:0005518;GO:0043518;GO:1902166;GO:0030214;GO:0034116;GO:0070487;GO:0004896;GO:0035692;GO:1900625;GO:…	K06256-ko04512 ECM-receptor interaction;ko04640 Hematopoietic cell lineage;ko05206 MicroRNAs in cancer;ko05205 Proteoglycans in cancer;ko05131 Shigellosis;ko05169 Epstein-Barr virus infection	-
ENSG00000012963	8.43454	17.9148	-1.08677	3.22e-56	1.07e-54	down	UBR7	ubiquitin protein ligase E3 component n-recognin 7 (putative) [Source:HGNC Symbol;Acc:HGNC:20344]	GO:0016567;GO:0016740;GO:0046872;GO:0008270;GO:0003674;GO:0008150	-	KOG2752-Uncharacterized conserved protein, contains N-recognin-type Zn-finger[R]
ENSG00000137818	1929.1	2109.07	-0.128683	3.57e-56	1.18e-54	-	RPLP1	ribosomal protein lateral stalk subunit P1 [Source:HGNC Symbol;Acc:HGNC:10372]	GO:0005515;GO:0005840;GO:0003735;GO:0005622;GO:0030529;GO:0006412;GO:0006414;GO:0005925;GO:0005829;GO:0070062;GO:0032147;GO:0022625;GO:0006413;GO:0006364;GO:0000184;GO:0019083;GO:0006614;GO:0030295;GO:0002181;GO:0045860	K02942-ko03010 Ribosome	KOG1762-60s acidic ribosomal protein P1[J]
ENSG00000006016	6.56574	21.4376	-1.70711	4.24e-56	1.4e-54	down	CRLF1	cytokine receptor like factor 1 [Source:HGNC Symbol;Acc:HGNC:2364]	GO:0005615;GO:2000672;GO:0001657;GO:0005576;GO:0005515;GO:0008284;GO:0046982;GO:0004872;GO:0005125;GO:0043524;GO:0005127;GO:0019955;GO:0097058;GO:0042531	-	-
ENSG00000222046	0.413333	0.0001	12.0131	0.00237869	0.00709137	-	DCDC2B	doublecortin domain containing 2B [Source:HGNC Symbol;Acc:HGNC:32576]	GO:0005515;GO:0035556;GO:0005622	-	KOG3757-Microtubule assembly protein Doublecortin and related proteins, contain DCX domain[DZ]
ENSG00000198034	1117.54	1244.5	-0.155234	7.81e-56	2.57e-54	-	RPS4X	ribosomal protein S4, X-linked [Source:HGNC Symbol;Acc:HGNC:10424]	GO:0005840;GO:0006412;GO:0003735;GO:0005622;GO:0030529;GO:0016020;GO:0005737;GO:0003723;GO:0022627;GO:0007275;GO:0045727;GO:0005925;GO:0005829;GO:0070062;GO:0005654;GO:0031012;GO:0019843;GO:0005515;GO:0008284;GO:0006413;GO:0006364;GO:0036464;GO:0000184;GO:0019083;GO:0006614;GO:0005844;GO:0015935	K02987-ko03010 Ribosome	KOG0378-40S ribosomal protein S4[J]
ENSG00000145592	474.723	549.426	-0.210838	8.78e-56	2.88e-54	-	RPL37	ribosomal protein L37 [Source:HGNC Symbol;Acc:HGNC:10347]	GO:0005840;GO:0006412;GO:0003735;GO:0005622;GO:0030529;GO:0046872;GO:0003723;GO:0005829;GO:0019843;GO:0006413;GO:0006364;GO:0000184;GO:0019083;GO:0006614;GO:0022625	K02922-ko03010 Ribosome	KOG3475-60S ribosomal protein L37[J]
ENSG00000140511	62.9048	44.5476	0.497824	9.73e-56	3.18e-54	-	HAPLN3	hyaluronan and proteoglycan link protein 3 [Source:HGNC Symbol;Acc:HGNC:21446]	GO:0005576;GO:0007155;GO:0005578;GO:0005615;GO:0005540;GO:0005201;GO:0001501;GO:0007417	-	-
ENSG00000119655	262.403	390.569	-0.573793	1.16e-55	3.78e-54	-	NPC2	NPC intracellular cholesterol transporter 2 [Source:HGNC Symbol;Acc:HGNC:14537]	GO:0005622;GO:0032367;GO:0034383;GO:0005576;GO:0005515;GO:0006629;GO:0005783;GO:0008202;GO:0008203;GO:0005764;GO:0070062;GO:0009615;GO:0043312;GO:0019899;GO:0043202;GO:0035578;GO:0015485;GO:0030301;GO:0033344;GO:0042632;GO:0015914;GO:0019747;GO:0032366;GO:0046836;GO:0005615	K13443-ko04142 Lysosome	KOG4063-Major epididymal secretory protein HE1[S]
ENSG00000171345	13.8758	37.2978	-1.42651	2.42e-55	7.89e-54	down	KRT19	keratin 19 [Source:HGNC Symbol;Acc:HGNC:6436]	GO:1990357;GO:0042383;GO:0030018;GO:0016327;GO:0016010;GO:0060706;GO:0007219;GO:0032403;GO:0005882;GO:0005515;GO:0005198;GO:0005829;GO:0070062;GO:0031424;GO:0016032;GO:0005200;GO:0043627;GO:0008307;GO:0043034;GO:0070268;GO:0005886;GO:0045214;GO:0071944	-	-
ENSG00000183150	0.415624	0.076289	2.44573	0.00897144	0.0226823	-	GPR19	G protein-coupled receptor 19 [Source:HGNC Symbol;Acc:HGNC:4473]	GO:0007165;GO:0004871;GO:0005886;GO:0007186;GO:0004930;GO:0016021;GO:0016020;GO:0005887;GO:0007268;GO:0007631;GO:0007218	-	KOG3656-FOG: 7 transmembrane receptor[R]
ENSG00000136560	8.77773	19.8022	-1.17374	5.51e-55	1.79e-53	down	TANK	TRAF family member associated NFKB activator [Source:HGNC Symbol;Acc:HGNC:11562]	GO:0006508;GO:0005515;GO:0005829;GO:0046872;GO:0005737;GO:0006974;GO:0071347;GO:0071356;GO:0004843;GO:0031625;GO:0016032;GO:0007165;GO:0035666;GO:0043234;GO:0043124;GO:0071479;GO:1903003;GO:0035800;GO:2000158;GO:0007249	K12650-ko04622 RIG-I-like receptor signaling pathway	-
ENSG00000143537	425.298	486.373	-0.19359	6.26e-55	2.02e-53	-	ADAM15	ADAM metallopeptidase domain 15 [Source:HGNC Symbol;Acc:HGNC:193]	GO:0006508;GO:0008233;GO:0005515;GO:0007155;GO:0016787;GO:0046872;GO:0016021;GO:0016020;GO:0030054;GO:0004222;GO:0008237;GO:0031410;GO:0007229;GO:0045087;GO:0042995;GO:0005886;GO:0070062;GO:0012505;GO:0005912;GO:0001669;GO:0017124;GO:0009986;GO:0030308;GO:0030198;GO:0001525;GO:0005178;GO:0022617;GO:0001953;GO:0030574;GO:0030336;GO:0007160;GO:0070528;GO:1900121;GO:0005615;GO:0060317;GO:0042246;GO:…	-	KOG3607-Meltrins, fertilins and related Zn-dependent metalloproteinases of the ADAMs family[O]
ENSG00000164604	0.417391	0.144818	1.52716	0.000149936	0.00057232	-	GPR85	G protein-coupled receptor 85 [Source:HGNC Symbol;Acc:HGNC:4536]	GO:0007165;GO:0004871;GO:0005886;GO:0005783;GO:0007186;GO:0004930;GO:0016021;GO:0016020;GO:0005515	-	KOG3656-FOG: 7 transmembrane receptor[R]
ENSG00000138767	12.8695	15.6863	-0.285548	8.21e-55	2.64e-53	-	CNOT6L	CCR4-NOT transcription complex subunit 6 like [Source:HGNC Symbol;Acc:HGNC:18042]	GO:0005737;GO:0061157;GO:0008284;GO:0000288;GO:0004535;GO:0005515;GO:0090305;GO:0006355;GO:0006351;GO:0016787;GO:0005829;GO:0046872;GO:0005634;GO:0006397;GO:0004527;GO:0004518;GO:0010606;GO:0000289;GO:0006417;GO:0006977;GO:0031047;GO:0090503;GO:0030014	K12603-ko03018 RNA degradation	KOG0620-Glucose-repressible alcohol dehydrogenase transcriptional effector CCR4 and related proteins[K]
ENSG00000122490	19.3087	37.1105	-0.942579	8.27e-55	2.66e-53	down	PQLC1	PQ loop repeat containing 1 [Source:HGNC Symbol;Acc:HGNC:26188]	GO:0016021;GO:0016020	-	KOG2913-Predicted membrane protein[S]
ENSG00000174175	17.8886	33.5925	-0.909096	1.15e-54	3.68e-53	down	SELP	selectin P [Source:HGNC Symbol;Acc:HGNC:10721]	GO:0007155;GO:0016020;GO:0009897;GO:0050901;GO:0050900;GO:0010572;GO:0007159;GO:0007157;GO:0006954;GO:0002687;GO:0048306;GO:0033691;GO:0001948;GO:0005515;GO:0030246;GO:0016021;GO:0005886;GO:0005887;GO:0002576;GO:0031088;GO:0001530;GO:0032496;GO:0050829;GO:0005615;GO:0014068;GO:0008201;GO:0031092;GO:0035584;GO:0033623;GO:0043208;GO:0042806;GO:0070492	K06496-ko04514 Cell adhesion molecules (CAMs);ko05150 Staphylococcus aureus infection;ko05144 Malaria	-
ENSG00000198838	0.417835	0.029157	3.84102	0.00200535	0.00607957	-	RYR3	ryanodine receptor 3 [Source:HGNC Symbol;Acc:HGNC:10485]	GO:0048471;GO:0005783;GO:0051481;GO:0048763;GO:0005219;GO:0006811;GO:0005509;GO:0043231;GO:0031090;GO:0005216;GO:0016020;GO:0055085;GO:0016021;GO:0006810;GO:0006816;GO:0070588;GO:0005262;GO:0006874;GO:0051209;GO:0005516;GO:0005886;GO:0034220;GO:0016529;GO:1903779;GO:0051289;GO:0033017;GO:0071277;GO:0015278;GO:0071318;GO:0071286;GO:0071313;GO:0005623	K04963-ko04020 Calcium signaling pathway;ko04921 Oxytocin signaling pathway;ko04970 Salivary secretion;ko04713 Circadian entrainment;ko05010 Alzheimer's disease	KOG2243-Ca2+ release channel (ryanodine receptor)[T]
ENSG00000108828	462.647	528.628	-0.192341	1.28e-54	4.09e-53	-	VAT1	vesicle amine transport 1 [Source:HGNC Symbol;Acc:HGNC:16919]	GO:0005741;GO:0005739;GO:0055114;GO:0016491;GO:0008270;GO:0016020;GO:0005737;GO:0005576;GO:0070062;GO:0043312;GO:0016021;GO:0035578;GO:0010637	-	KOG1198-Zinc-binding oxidoreductase[CR]
ENSG00000076108	62.9221	46.8721	0.424838	1.42e-54	4.53e-53	-	BAZ2A	bromodomain adjacent to zinc finger domain 2A [Source:HGNC Symbol;Acc:HGNC:962]	GO:0003677;GO:0005829;GO:0046872;GO:0008270;GO:0016607;GO:0005634;GO:0005515;GO:0016569;GO:0006355;GO:0006351;GO:0003723;GO:0005730;GO:0042393;GO:0006338;GO:0016922;GO:0070577;GO:0000183;GO:0005677;GO:0033553;GO:0001164;GO:0016575;GO:0006306	-	KOG1245-Chromatin remodeling complex WSTF-ISWI, large subunit (contains heterochromatin localization, PHD and BROMO domains)[B]
ENSG00000166851	33.9669	57.5816	-0.76148	3.38e-54	1.07e-52	down	PLK1	polo like kinase 1 [Source:HGNC Symbol;Acc:HGNC:9077]	GO:0000795;GO:0000785;GO:0000780;GO:0000776;GO:0070194;GO:0045143;GO:0016321;GO:0006468;GO:0004674;GO:0004672;GO:0005524;GO:0000287;GO:0000278;GO:0005515;GO:0005694;GO:0051301;GO:0016567;GO:0016310;GO:0016301;GO:0016740;GO:0000166;GO:0005737;GO:0005634;GO:0007049;GO:0005856;GO:0008017;GO:0005813;GO:0005815;GO:0005819;GO:0030496;GO:0000775;GO:0000777;GO:0000122;GO:0005829;GO:0031145;GO:0051437;GO:…	K06631-ko04068 FoxO signaling pathway;ko04110 Cell cycle;ko04114 Oocyte meiosis;ko04914 Progesterone-mediated oocyte maturation	KOG0575-Polo-like serine/threonine protein kinase[D]
ENSG00000169418	70.3606	48.1738	0.546521	3.84e-54	1.22e-52	-	NPR1	natriuretic peptide receptor 1 [Source:HGNC Symbol;Acc:HGNC:7943]	GO:0005886;GO:0048662;GO:0042417;GO:0035556;GO:0030828;GO:0007166;GO:0006182;GO:0019901;GO:0017046;GO:0016941;GO:0005525;GO:0004383;GO:0097746;GO:0016829;GO:0005622;GO:0006468;GO:0005524;GO:0000166;GO:0004672;GO:0016021;GO:0016020;GO:0050880;GO:0005887;GO:0016849;GO:0009190;GO:0007186;GO:0008217;GO:1903779;GO:0030308;GO:0016525;GO:0043235;GO:0008074;GO:0007168;GO:0042562;GO:0008528;GO:0007589;GO:…	K12323-ko00230 Purine metabolism;ko04024 cAMP signaling pathway;ko04022 cGMP - PKG signaling pathway;ko04923 Regulation of lipolysis in adipocyte;ko04921 Oxytocin signaling pathway;ko04924 Renin secretion;ko04925 Aldosterone synthesis and secretion;ko04270 Vascular smooth muscle contraction	KOG1023-Natriuretic peptide receptor, guanylate cyclase[T]
ENSG00000102898	171.628	135.288	0.343254	4.84e-54	1.53e-52	-	NUTF2	nuclear transport factor 2 [Source:HGNC Symbol;Acc:HGNC:13722]	GO:0044613;GO:0005829;GO:0031965;GO:0005640;GO:1904046;GO:0090204;GO:0042307;GO:0006606;GO:0008536;GO:0005487;GO:0005515;GO:0005622;GO:0015031;GO:0006810;GO:0016020;GO:0005737;GO:0005634;GO:0051028;GO:0005643;GO:0005654;GO:0070062;GO:0005637;GO:0000060;GO:0006611	-	KOG2104-Nuclear transport factor 2[U]
ENSG00000133101	13.0669	31.0546	-1.24889	5.46e-54	1.72e-52	down	CCNA1	cyclin A1 [Source:HGNC Symbol;Acc:HGNC:1577]	GO:0005515;GO:0051301;GO:0005634;GO:0007049;GO:0016579;GO:0005654;GO:0007283;GO:0005829;GO:0000083;GO:0015630;GO:0007141;GO:0097123	K06627-ko04152 AMPK signaling pathway;ko04110 Cell cycle;ko04914 Progesterone-mediated oocyte maturation;ko05203 Viral carcinogenesis;ko05161 Hepatitis B;ko05169 Epstein-Barr virus infection	KOG0654-G2/Mitotic-specific cyclin A[D]
ENSG00000085662	174.999	237.248	-0.439052	9.1e-54	2.87e-52	-	AKR1B1	aldo-keto reductase family 1 member B [Source:HGNC Symbol;Acc:HGNC:381]	GO:0097454;GO:0048471;GO:0043220;GO:0042629;GO:0033010;GO:0032838;GO:0005829;GO:0005615;GO:1901653;GO:0097238;GO:0097066;GO:0072061;GO:0072001;GO:0070301;GO:0060135;GO:0048661;GO:0046427;GO:0043066;GO:0042415;GO:0035809;GO:0031098;GO:0018931;GO:0010033;GO:0009414;GO:0005996;GO:0006061;GO:0003091;GO:0001894;GO:0004032;GO:0055114;GO:0016491;GO:0005654;GO:0005737;GO:0070062;GO:0005975;GO:0009055;GO:…	K00011-ko00040 Pentose and glucuronate interconversions;ko00051 Fructose and mannose metabolism;ko00052 Galactose metabolism;ko00561 Glycerolipid metabolism	KOG1577-Aldo/keto reductase family proteins[R]
ENSG00000169100	959.612	1056.16	-0.1383	1.01e-53	3.16e-52	-	SLC25A6	solute carrier family 25 member 6 [Source:HGNC Symbol;Acc:HGNC:10992]	GO:0005515;GO:0005743;GO:0005739;GO:0055085;GO:0005215;GO:0006810;GO:0016021;GO:0016020;GO:0005634;GO:0006915;GO:0031012;GO:0016032;GO:0050796;GO:0015866;GO:0046732;GO:0005471;GO:0015207;GO:0015853;GO:0015867;GO:0046902;GO:0006626;GO:0005744	K05863-ko04020 Calcium signaling pathway;ko04022 cGMP - PKG signaling pathway;ko05012 Parkinson's disease;ko05016 Huntington's disease;ko05166 HTLV-I infection	KOG0749-Mitochondrial ADP/ATP carrier proteins[C]
ENSG00000164161	127.844	166.908	-0.384667	1.23e-53	3.86e-52	-	HHIP	hedgehog interacting protein [Source:HGNC Symbol;Acc:HGNC:14866]	GO:0009986;GO:0005887;GO:0005886;GO:0005737;GO:0005634;GO:0060441;GO:0048705;GO:0045879;GO:0043066;GO:0040036;GO:0009953;GO:0009887;GO:0007405;GO:0007224;GO:0007165;GO:0005576;GO:0005515;GO:0055114;GO:0008270;GO:0005975;GO:0003824;GO:0046872;GO:0016020;GO:0048038;GO:0016901;GO:0009968;GO:0060170;GO:0097108	K06231-ko04340 Hedgehog signaling pathway;ko04024 cAMP signaling pathway;ko05200 Pathways in cancer;ko05217 Basal cell carcinoma	-
ENSG00000073849	67.644	48.1123	0.491558	1.36e-53	4.26e-52	-	ST6GAL1	ST6 beta-galactoside alpha-2,6-sialyltransferase 1 [Source:HGNC Symbol;Acc:HGNC:10860]	GO:0006486;GO:0008373;GO:0003835;GO:0005576;GO:0030173;GO:0005794;GO:0016757;GO:0016740;GO:0016021;GO:0016020;GO:0018279;GO:0070062;GO:0032580;GO:0005515;GO:0000139;GO:0016266;GO:0006959;GO:0006054;GO:0009311;GO:0097503	K00778-ko00510 N-Glycan biosynthesis;ko00514 Other types of O-glycan biosynthesis	KOG2692-Sialyltransferase[G]
ENSG00000170043	158.902	247.665	-0.640253	1.67e-53	5.21e-52	down	TRAPPC1	trafficking protein particle complex 1 [Source:HGNC Symbol;Acc:HGNC:19894]	GO:0006810;GO:0030008;GO:0043547;GO:0005794;GO:0005783;GO:0005576;GO:0000139;GO:0016192;GO:0005829;GO:0017112;GO:0061024;GO:0043312;GO:0006888;GO:0035578;GO:0048208	-	KOG3368-Transport protein particle (TRAPP) complex subunit[U]
ENSG00000233198	0.41845	0.0001	12.0308	0.000398199	0.00140483	-	RNF224	ring finger protein 224 [Source:HGNC Symbol;Acc:HGNC:41912]	GO:0046872;GO:0008270	-	-
ENSG00000077616	0.420329	0.069486	2.59672	0.000130862	0.00050486	-	NAALAD2	N-acetylated alpha-linked acidic dipeptidase 2 [Source:HGNC Symbol;Acc:HGNC:14526]	GO:0016021;GO:0016020;GO:0042135;GO:0006508;GO:0050129;GO:0008233;GO:0004180;GO:0008152;GO:0003824;GO:0005886;GO:0016787;GO:0046872;GO:0008236;GO:0008237;GO:0016805;GO:0008652;GO:0008239	-	KOG2195-Transferrin receptor and related proteins containing the protease-associated (PA) domain[OPR]
ENSG00000175592	134.022	187.483	-0.484286	2.23e-53	6.92e-52	-	FOSL1	FOS like 1, AP-1 transcription factor subunit [Source:HGNC Symbol;Acc:HGNC:13718]	GO:0005515;GO:0043565;GO:0003700;GO:0003677;GO:0006357;GO:0006355;GO:0005654;GO:0005634;GO:0006935;GO:0006366;GO:0009615;GO:0000978;GO:0006968;GO:0008284;GO:2000144;GO:0061614;GO:0043231;GO:0043005;GO:0042734;GO:0005829;GO:0051591;GO:0060674;GO:0051412;GO:0051091;GO:0045944;GO:0045787;GO:0043065;GO:0042493;GO:0042542;GO:0034097;GO:0032570;GO:0031668;GO:0014070;GO:0009629;GO:0009612;GO:0008285;GO:…	K04502-ko04310 Wnt signaling pathway;ko04380 Osteoclast differentiation;ko05166 HTLV-I infection	KOG1414-Transcriptional activator FOSB/c-Fos and related bZIP transcription factors[K]
ENSG00000145425	1074.27	1189.35	-0.146825	2.53e-53	7.83e-52	-	RPS3A	ribosomal protein S3A [Source:HGNC Symbol;Acc:HGNC:10421]	GO:0005829;GO:0005634;GO:0048027;GO:0005515;GO:0005840;GO:0006412;GO:0003735;GO:0005622;GO:0030529;GO:0005730;GO:0005783;GO:0006413;GO:0005737;GO:0003723;GO:0022627;GO:0030154;GO:0005925;GO:0070062;GO:0005654;GO:0031012;GO:0043066;GO:0006364;GO:0000184;GO:0019083;GO:0006614	K02984-ko03010 Ribosome	KOG1628-40S ribosomal protein S3A[J]
ENSG00000164176	9.81826	19.0907	-0.959332	3e-53	9.25e-52	down	EDIL3	EGF like repeats and discoidin domains 3 [Source:HGNC Symbol;Acc:HGNC:3173]	GO:0010811;GO:0005576;GO:0007155;GO:0005509;GO:0046872;GO:0007275;GO:0005178;GO:0070062;GO:0031012;GO:1903561	-	-
ENSG00000076770	0.424793	0.153245	1.47092	2.53e-06	1.28e-05	-	MBNL3	muscleblind like splicing regulator 3 [Source:HGNC Symbol;Acc:HGNC:20564]	GO:0046872;GO:0045662;GO:0005515;GO:0005737;GO:0005634;GO:0008380;GO:0006397;GO:0003723;GO:0007275;GO:0043484	-	KOG2494-C3H1-type Zn-finger protein[K]
ENSG00000074416	70.3735	92.9053	-0.400729	3.23e-53	9.93e-52	-	MGLL	monoglyceride lipase [Source:HGNC Symbol;Acc:HGNC:17038]	GO:0042803;GO:0006633;GO:0006631;GO:0005829;GO:0016042;GO:0006629;GO:0016787;GO:0005654;GO:0016020;GO:0005737;GO:0005886;GO:0052689;GO:0005789;GO:0006954;GO:0009966;GO:0019369;GO:0019898;GO:0050727;GO:0004622;GO:0036155;GO:0019433;GO:0047372;GO:0046464;GO:0051930;GO:2000124	K01054-ko00561 Glycerolipid metabolism;ko04923 Regulation of lipolysis in adipocyte;ko04723 Retrograde endocannabinoid signaling	KOG1455-Lysophospholipase[I]
ENSG00000103187	421.838	333.368	0.339572	4.4e-53	1.35e-51	-	COTL1	coactosin like F-actin binding protein 1 [Source:HGNC Symbol;Acc:HGNC:18304]	GO:0050832;GO:0019899;GO:0003779;GO:0005515;GO:0005622;GO:0005737;GO:0005634;GO:0005856;GO:0005576;GO:0008150;GO:0070062;GO:0043312;GO:0034774;GO:1904813	-	-
ENSG00000100813	115.687	84.5374	0.452559	5.15e-53	1.57e-51	-	ACIN1	apoptotic chromatin condensation inducer 1 [Source:HGNC Symbol;Acc:HGNC:17066]	GO:0005886;GO:0005654;GO:0005829;GO:0003676;GO:0005515;GO:0016607;GO:0005634;GO:0008380;GO:0006397;GO:0003723;GO:0006915;GO:0030218;GO:0016887;GO:0019899;GO:0061574;GO:0097194;GO:0030263;GO:0045657;GO:0005730	K12875-ko03040 Spliceosome;ko03013 RNA transport;ko03015 mRNA surveillance pathway	KOG2416-Acinus (induces apoptotic chromatin condensation)[B]
ENSG00000101188	11.6732	22.2563	-0.931018	8.23e-53	2.51e-51	down	NTSR1	neurotensin receptor 1 [Source:HGNC Symbol;Acc:HGNC:8039]	GO:0045202;GO:0044309;GO:0043679;GO:0043204;GO:0043198;GO:0043197;GO:0043195;GO:0043025;GO:0032280;GO:0030425;GO:0030424;GO:0009986;GO:0009898;GO:0005886;GO:0005794;GO:0005783;GO:0005739;GO:0005737;GO:2001259;GO:0098900;GO:0098712;GO:0097151;GO:0090238;GO:0071545;GO:0070779;GO:0060732;GO:0051930;GO:0051281;GO:0051280;GO:0050965;GO:0043576;GO:0043065;GO:0033993;GO:0014054;GO:0014049;GO:0008344;GO:…	K04211-ko04020 Calcium signaling pathway;ko04080 Neuroactive ligand-receptor interaction	KOG3656-FOG: 7 transmembrane receptor[R]
ENSG00000182240	213.23	167.244	0.35046	9.6e-53	2.92e-51	-	BACE2	beta-site APP-cleaving enzyme 2 [Source:HGNC Symbol;Acc:HGNC:934]	GO:0006508;GO:0008233;GO:0005794;GO:0016787;GO:0005783;GO:0016021;GO:0016020;GO:0004190;GO:0005768;GO:0030163;GO:0009986;GO:0006509;GO:0016486;GO:0001540;GO:0050435;GO:0042985	K07747-ko05010 Alzheimer's disease	KOG1339-Aspartyl protease[O]
ENSG00000099246	8.90967	15.7066	-0.817931	9.78e-53	2.97e-51	down	RAB18	RAB18, member RAS oncogene family [Source:HGNC Symbol;Acc:HGNC:14244]	GO:0003924;GO:0005515;GO:0005886;GO:0005525;GO:0000166;GO:0015031;GO:0016020;GO:0006810;GO:0007275;GO:0005829;GO:0005789;GO:0070062;GO:0001654;GO:0061024;GO:0043312;GO:0019003;GO:0030667;GO:0007420;GO:0005622;GO:0071786;GO:0007264;GO:0071782;GO:0034389;GO:1902593	-	KOG0080-GTPase Rab18, small G protein superfamily[R]
ENSG00000089685	19.0898	28.8257	-0.59455	9.79e-53	2.97e-51	down	BIRC5	baculoviral IAP repeat containing 5 [Source:HGNC Symbol;Acc:HGNC:593]	GO:0005737;GO:0061469;GO:0061178;GO:0043524;GO:0043066;GO:0007346;GO:0000226;GO:0005515;GO:0005829;GO:0005694;GO:0051301;GO:0016567;GO:0006355;GO:0006351;GO:0046872;GO:0005634;GO:0006915;GO:0007049;GO:0005856;GO:0005874;GO:0008017;GO:0005819;GO:0030496;GO:0004869;GO:0030414;GO:0010466;GO:0042802;GO:0007059;GO:0000775;GO:0000776;GO:0000777;GO:0004842;GO:0005654;GO:0008284;GO:0007062;GO:0019899;GO:…	-	-
ENSG00000142192	1789.64	1875.66	-0.067725	1.66e-52	5.01e-51	-	APP	amyloid beta precursor protein [Source:HGNC Symbol;Acc:HGNC:620]	GO:1990812;GO:0051233;GO:0097449;GO:1990761;GO:0048471;GO:0045177;GO:0044304;GO:0043195;GO:0043005;GO:0035253;GO:0031594;GO:0031410;GO:0030426;GO:0030424;GO:0030134;GO:0016021;GO:0009986;GO:0016020;GO:0005911;GO:0005886;GO:0005794;GO:0005791;GO:0005737;GO:0005615;GO:1990090;GO:0071874;GO:0051563;GO:0071320;GO:0051402;GO:0051247;GO:0051124;GO:0050885;GO:0050803;GO:0048669;GO:0045944;GO:0045931;GO:…	K04520-ko04726 Serotonergic synapse;ko05010 Alzheimer's disease	KOG3540-Beta amyloid precursor protein[R]
ENSG00000057019	18.1383	28.551	-0.654501	2.12e-52	6.4e-51	down	DCBLD2	discoidin, CUB and LCCL domain containing 2 [Source:HGNC Symbol;Acc:HGNC:24627]	GO:0005515;GO:0016021;GO:0016020;GO:0005887;GO:0009986;GO:0030308;GO:0042060;GO:0030522	-	-
ENSG00000020577	9.17008	16.355	-0.834722	2.31e-52	6.94e-51	down	SAMD4A	sterile alpha motif domain containing 4A [Source:HGNC Symbol;Acc:HGNC:23023]	GO:0005515;GO:0030054;GO:0001650;GO:0006355;GO:0005829;GO:0005737;GO:0003723;GO:0045202;GO:0030425;GO:0042995;GO:0006417;GO:0003729;GO:0000932;GO:0043005;GO:0017148;GO:0045727;GO:0000289;GO:0043488;GO:0030371	-	KOG3791-Predicted RNA-binding protein involved in translational regulation[JT]
ENSG00000135048	39.9518	27.024	0.56402	2.48e-52	7.46e-51	-	TMEM2	transmembrane protein 2 [Source:HGNC Symbol;Acc:HGNC:11869]	GO:0016021;GO:0016020;GO:0007275;GO:0045296;GO:0070062	-	-
ENSG00000089737	51.6817	83.538	-0.692778	3.26e-52	9.76e-51	down	DDX24	DEAD-box helicase 24 [Source:HGNC Symbol;Acc:HGNC:13266]	GO:0004386;GO:0016787;GO:0005524;GO:0000166;GO:0016020;GO:0003723;GO:0003676;GO:0004004;GO:0010501;GO:0016070;GO:0005730;GO:0003724	-	KOG0347-RNA helicase[A]
ENSG00000214717	20.2145	31.7579	-0.651727	3.35e-52	1e-50	down	ZBED1	zinc finger BED-type containing 1 [Source:HGNC Symbol;Acc:HGNC:447]	GO:0005515;GO:0005813;GO:0003677;GO:0031965;GO:0046983;GO:0005654;GO:0046872;GO:0005634;GO:0003676;GO:0042802;GO:0003700;GO:0000977;GO:0006357;GO:0019789;GO:0004803;GO:0000228	-	-
ENSG00000006451	273.636	217.36	0.332172	4.51e-52	1.35e-50	-	RALA	RAS like proto-oncogene A [Source:HGNC Symbol;Acc:HGNC:9839]	GO:0043209;GO:0051665;GO:0017157;GO:0001843;GO:0003924;GO:0005515;GO:0005886;GO:0051301;GO:0005525;GO:0007165;GO:0000166;GO:0016020;GO:0007049;GO:0007265;GO:0005925;GO:0030496;GO:0070062;GO:0061024;GO:0031625;GO:0006887;GO:0016032;GO:0006935;GO:0019003;GO:0009986;GO:0032154;GO:0051491;GO:0000910;GO:0030139;GO:0030659;GO:0017022;GO:0051117;GO:0031532;GO:0031755;GO:0005622	K07834-ko04014 Ras signaling pathway;ko04015 Rap1 signaling pathway;ko04072 Phospholipase D signaling pathway;ko05200 Pathways in cancer;ko05212 Pancreatic cancer	KOG0395-Ras-related GTPase[R]
ENSG00000050165	263.926	314.328	-0.252136	7.75e-52	2.31e-50	-	DKK3	dickkopf WNT signaling pathway inhibitor 3 [Source:HGNC Symbol;Acc:HGNC:2893]	GO:0005576;GO:0007275;GO:0016055;GO:0030178;GO:0005615;GO:0045892;GO:0009653;GO:0090090;GO:0030325;GO:0032348;GO:2000065;GO:0017015;GO:1902613	-	-
ENSG00000231500	2216.65	2496.2	-0.171352	9.47e-52	2.81e-50	-	RPS18	ribosomal protein S18 [Source:HGNC Symbol;Acc:HGNC:10401]	GO:0022627;GO:0019901;GO:0005840;GO:0006412;GO:0003735;GO:0005622;GO:0030529;GO:0005829;GO:0016020;GO:0005737;GO:0005634;GO:0003723;GO:0003676;GO:0005925;GO:0005515;GO:0070062;GO:0005654;GO:0031012;GO:0019843;GO:0006413;GO:0006364;GO:0000184;GO:0019083;GO:0006614;GO:0042254;GO:0015935;GO:0005581	K02964-ko03010 Ribosome	KOG3311-Ribosomal protein S18[J]
ENSG00000136717	79.3329	113.807	-0.520601	1.15e-51	3.42e-50	-	BIN1	bridging integrator 1 [Source:HGNC Symbol;Acc:HGNC:1052]	GO:0016020;GO:0005515;GO:0005829;GO:0005737;GO:0005634;GO:0007275;GO:0030154;GO:0030100;GO:0042802;GO:0006897;GO:0061024;GO:0016032;GO:0015629;GO:0048156;GO:0051015;GO:0070063;GO:0006997;GO:0008283;GO:0043065;GO:0045664;GO:0048711;GO:0060988;GO:0071156;GO:0030018;GO:0030315;GO:0030424;GO:0031674;GO:0033268;GO:0043194;GO:0060987;GO:0005635;GO:0051647;GO:0042692	K12562-ko04144 Endocytosis;ko04666 Fc gamma R-mediated phagocytosis	-
ENSG00000143612	160.2	231.261	-0.529651	1.8e-51	5.32e-50	-	C1orf43	chromosome 1 open reading frame 43 [Source:HGNC Symbol;Acc:HGNC:29876]	GO:0055114;GO:0016491;GO:0016021;GO:0016020	-	-
ENSG00000123572	0.430012	0.210638	1.02961	0.0188564	0.0428678	-	NRK	Nik related kinase [Source:HGNC Symbol;Acc:HGNC:25391]	GO:0060721;GO:0008285;GO:0007567;GO:0007256;GO:0004672;GO:0016310;GO:0016301;GO:0016740;GO:0006468;GO:0005524;GO:0004674;GO:0000166;GO:0005737;GO:0004702;GO:0016021;GO:0016020	-	KOG0587-Traf2- and Nck-interacting kinase and related germinal center kinase (GCK) family protein kinases[T]
ENSG00000197756	482.021	568.276	-0.237496	1.89e-51	5.56e-50	-	RPL37A	ribosomal protein L37a [Source:HGNC Symbol;Acc:HGNC:10348]	GO:0005515;GO:0005840;GO:0006412;GO:0003735;GO:0005622;GO:0030529;GO:0046872;GO:0005634;GO:0003723;GO:0005925;GO:0005829;GO:0070062;GO:0006413;GO:0006364;GO:0000184;GO:0019083;GO:0006614;GO:0022625	K02921-ko03010 Ribosome	KOG0402-60S ribosomal protein L37[J]
ENSG00000135919	16.9295	35.1917	-1.05569	2.07e-51	6.08e-50	down	SERPINE2	serpin family E member 2 [Source:HGNC Symbol;Acc:HGNC:8951]	GO:0005576;GO:0005515;GO:0010951;GO:0005615;GO:0007275;GO:0007399;GO:0030154;GO:0030414;GO:0010466;GO:0008201;GO:0004867;GO:0031012;GO:0030334;GO:0005829;GO:1903561;GO:0005102;GO:0007596;GO:0045861;GO:0031232;GO:0030195;GO:0031091;GO:0031594;GO:0010757;GO:0005539;GO:0010955;GO:0048711;GO:0090331;GO:0061108;GO:0060384;GO:0060291;GO:0051966;GO:0050974;GO:0048505;GO:0045879;GO:0042628;GO:0042177;GO:…	-	KOG2392-Serpin[V]
ENSG00000112306	1435.01	1664.02	-0.213614	2.22e-51	6.5e-50	-	RPS12	ribosomal protein S12 [Source:HGNC Symbol;Acc:HGNC:10385]	GO:0005840;GO:0006412;GO:0003735;GO:0005622;GO:0030529;GO:0005829;GO:0016020;GO:0005737;GO:0003723;GO:0022627;GO:0005654;GO:0006413;GO:0006364;GO:0000184;GO:0019083;GO:0006614	K02951-ko03010 Ribosome	KOG3406-40S ribosomal protein S12[J]
ENSG00000133318	64.9505	83.67	-0.365369	2.51e-51	7.34e-50	-	RTN3	reticulon 3 [Source:HGNC Symbol;Acc:HGNC:10469]	GO:0005515;GO:0005794;GO:0005789;GO:0005783;GO:0016021;GO:0016020;GO:0006810;GO:0006915;GO:0000139;GO:0005886;GO:0016192;GO:0070062;GO:0016032;GO:0005615;GO:0071786;GO:0071787	K20723-ko05010 Alzheimer's disease	KOG1792-Reticulon[U]
ENSG00000198431	85.4854	112.112	-0.391192	3.18e-51	9.28e-50	-	TXNRD1	thioredoxin reductase 1 [Source:HGNC Symbol;Acc:HGNC:12437]	GO:0019216;GO:0034599;GO:0005515;GO:0045454;GO:0001650;GO:0055114;GO:0050660;GO:0016491;GO:0005654;GO:0005737;GO:0005634;GO:0016668;GO:0098869;GO:0009055;GO:0015035;GO:0004791;GO:0005739;GO:0005829;GO:0070062;GO:0007165;GO:0015949;GO:0001887;GO:0098625;GO:0098626;GO:0000305;GO:0005623	-	-
ENSG00000072110	502.581	422.773	0.249474	4.39e-51	1.28e-49	-	ACTN1	actinin alpha 1 [Source:HGNC Symbol;Acc:HGNC:163]	GO:0005515;GO:0005886;GO:0042803;GO:0003779;GO:0051015;GO:0005509;GO:0046872;GO:0016020;GO:0005737;GO:1903506;GO:0005615;GO:0030054;GO:0005856;GO:0051017;GO:0051764;GO:0030374;GO:0005925;GO:0042995;GO:0005576;GO:0005829;GO:0070062;GO:0005622;GO:0001726;GO:0044325;GO:0042981;GO:0002576;GO:0048041;GO:0031093;GO:0005911;GO:0005884;GO:0030018;GO:0007015;GO:0005178;GO:0017166;GO:0003725;GO:0031143;GO:…	K05699-ko04810 Regulation of actin cytoskeleton;ko04510 Focal adhesion;ko04520 Adherens junction;ko04530 Tight junction;ko04670 Leukocyte transendothelial migration;ko05203 Viral carcinogenesis;ko05322 Systemic lupus erythematosus;ko05412 Arrhythmogenic right ventricular cardiomyopathy (ARVC);ko05146 Amoebiasis	KOG0035-Ca2+-binding actin-bundling protein (actinin), alpha chain (EF-Hand protein superfamily)[Z]
ENSG00000117399	36.9954	65.0669	-0.814579	5.71e-51	1.66e-49	down	CDC20	cell division cycle 20 [Source:HGNC Symbol;Acc:HGNC:1723]	GO:0005515;GO:0051301;GO:0016567;GO:0005737;GO:0007049;GO:0007399;GO:0030154;GO:0005856;GO:0031145;GO:0000922;GO:0005815;GO:0005829;GO:0016579;GO:0043161;GO:0051437;GO:0005654;GO:0008022;GO:0010997;GO:0097027;GO:1904668;GO:0007062;GO:0019899;GO:0051436;GO:0042787;GO:0051439;GO:0005680;GO:0005819;GO:0090129;GO:0031915;GO:0048471;GO:0043234;GO:0005813;GO:0090307;GO:0050773;GO:0040020;GO:0008284;GO:…	K03363-ko04120 Ubiquitin mediated proteolysis;ko04110 Cell cycle;ko04111 Cell cycle - yeast;ko04113 Meiosis - yeast;ko04114 Oocyte meiosis;ko05203 Viral carcinogenesis;ko05166 HTLV-I infection	KOG0305-Anaphase promoting complex, Cdc20, Cdh1, and Ama1 subunits[DO]
ENSG00000175130	681.291	773.821	-0.183729	8.53e-51	2.48e-49	-	MARCKSL1	MARCKS like 1 [Source:HGNC Symbol;Acc:HGNC:7142]	GO:0008284;GO:0005515;GO:0005886;GO:0003779;GO:0016020;GO:0005737;GO:0005516;GO:0070062	K13536-ko04666 Fc gamma R-mediated phagocytosis;ko05140 Leishmaniasis	-
ENSG00000182158	80.4773	56.0605	0.521596	2.01e-50	5.83e-49	-	CREB3L2	cAMP responsive element binding protein 3 like 2 [Source:HGNC Symbol;Acc:HGNC:23720]	GO:0051216;GO:0045944;GO:0045893;GO:0006888;GO:0002062;GO:0044212;GO:0035497;GO:0001077;GO:0000978;GO:0043565;GO:0006355;GO:0006351;GO:0003700;GO:0003677;GO:0006366;GO:0005789;GO:0005783;GO:0005654;GO:0016021;GO:0016020;GO:0005634;GO:0007275;GO:0030968;GO:0006986;GO:0034976	K09048-ko04668 TNF signaling pathway;ko04024 cAMP signaling pathway;ko04022 cGMP - PKG signaling pathway;ko04151 PI3K-Akt signaling pathway;ko04152 AMPK signaling pathway;ko04911 Insulin secretion;ko04922 Glucagon signaling pathway;ko04915 Estrogen signaling pathway;ko04918 Thyroid hormone synthesis;ko04916 Melanogenesis;ko04925 Aldosterone synthesis and secretion;ko04261 Adrenergic signaling in …	KOG0709-CREB/ATF family transcription factor[K]
ENSG00000133424	0.431814	0.049102	3.13656	3.22e-06	1.6e-05	-	LARGE1	LARGE xylosyl- and glucuronyltransferase 1 [Source:HGNC Symbol;Acc:HGNC:6511]	GO:0016021;GO:0016020;GO:0016757;GO:0008152;GO:0003824;GO:0005794;GO:0016740;GO:0046872;GO:0000139;GO:0006486;GO:0015020;GO:0035269;GO:0030173;GO:0008375;GO:0006493;GO:0030145;GO:0035252;GO:0042285;GO:0006044;GO:0006688;GO:0009101;GO:0043403;GO:0046716;GO:0060538;GO:0043231	-	KOG3765-Predicted glycosyltransferase[G]
ENSG00000124374	0.433431	0.140497	1.62526	0.000214537	0.000797631	-	PAIP2B	poly(A) binding protein interacting protein 2B [Source:HGNC Symbol;Acc:HGNC:29200]	GO:0006417;GO:0005515;GO:0005737;GO:0000900;GO:0045947	-	-
ENSG00000182899	784.533	920.784	-0.231028	9.86e-50	2.84e-48	-	RPL35A	ribosomal protein L35a [Source:HGNC Symbol;Acc:HGNC:10345]	GO:0005739;GO:0005840;GO:0006412;GO:0003735;GO:0005622;GO:0030529;GO:0016020;GO:0003723;GO:0006364;GO:0005829;GO:0070062;GO:0000049;GO:0031012;GO:0042273;GO:0005515;GO:0006413;GO:0000184;GO:0019083;GO:0006614;GO:0022625	K02917-ko03010 Ribosome	KOG0887-60S ribosomal protein L35A/L37[J]
ENSG00000197102	108.511	91.5174	0.24573	2.01e-49	5.77e-48	-	DYNC1H1	dynein cytoplasmic 1 heavy chain 1 [Source:HGNC Symbol;Acc:HGNC:2961]	GO:0030175;GO:0005737;GO:0034063;GO:0033962;GO:0051959;GO:0005515;GO:0003777;GO:0005524;GO:0000166;GO:0016020;GO:0006810;GO:0003723;GO:0005856;GO:0005874;GO:0003774;GO:0007018;GO:0016887;GO:0005813;GO:0030286;GO:0005576;GO:0005829;GO:0070062;GO:0000086;GO:0097711;GO:0031012;GO:0043312;GO:0007052;GO:0019886;GO:0006888;GO:0035578;GO:0005868;GO:0060236;GO:0008569;GO:0051293	K10413-ko04145 Phagosome;ko04962 Vasopressin-regulated water reabsorption;ko05132 Salmonella infection	KOG3595-Dyneins, heavy chain[Z]
ENSG00000137312	148.423	192.497	-0.375121	2.77e-49	7.96e-48	-	FLOT1	flotillin 1 [Source:HGNC Symbol;Acc:HGNC:3757]	GO:0045121;GO:0044853;GO:0042383;GO:0016600;GO:0016020;GO:0005901;GO:0005886;GO:2000049;GO:1901890;GO:1901741;GO:0090002;GO:0072659;GO:0070528;GO:0048643;GO:0045807;GO:0035023;GO:0032226;GO:0032092;GO:0007409;GO:0002090;GO:0035255;GO:0002020;GO:0042470;GO:0005515;GO:0005765;GO:0031410;GO:0005925;GO:0005768;GO:0030027;GO:0070062;GO:0001934;GO:0022617;GO:0008180;GO:0016323;GO:0001819;GO:0005769;GO:…	K07192-ko04910 Insulin signaling pathway	KOG2668-Flotillins[UZ]
ENSG00000173575	33.1215	27.5798	0.264155	4.3e-49	1.23e-47	-	CHD2	chromodomain helicase DNA binding protein 2 [Source:HGNC Symbol;Acc:HGNC:1917]	GO:0005515;GO:0016569;GO:0006355;GO:0006351;GO:0003677;GO:0032508;GO:0004386;GO:0016787;GO:0005654;GO:0005730;GO:0005634;GO:0005524;GO:0000166;GO:0043231;GO:0003723;GO:0001046;GO:0070062;GO:0007517;GO:0042393;GO:0006357;GO:0004003;GO:0060218;GO:0006974	-	KOG0383-Predicted helicase[R]
ENSG00000183873	10.0371	18.4842	-0.880951	4.61e-49	1.32e-47	down	SCN5A	sodium voltage-gated channel alpha subunit 5 [Source:HGNC Symbol;Acc:HGNC:10593]	GO:0035725;GO:0006814;GO:0005886;GO:0034765;GO:0006811;GO:0005244;GO:0034220;GO:0005216;GO:0016020;GO:0055085;GO:0016021;GO:0006810;GO:0001518;GO:0005272;GO:0005248;GO:0060078;GO:0005515;GO:0005516;GO:0005622;GO:0009986;GO:0005783;GO:0044325;GO:0042383;GO:0061337;GO:0019904;GO:0030018;GO:0097110;GO:0016328;GO:0019899;GO:0019901;GO:0002027;GO:0060048;GO:0031625;GO:0060373;GO:0071277;GO:0019228;GO:…	K04838-ko04261 Adrenergic signaling in cardiomyocytes	KOG2301-Voltage-gated Ca2+ channels, alpha1 subunits[PT]
ENSG00000158710	766.702	638.469	0.264048	5.07e-49	1.44e-47	-	TAGLN2	transgelin 2 [Source:HGNC Symbol;Acc:HGNC:11554]	GO:0005515;GO:0005576;GO:0005829;GO:0045296;GO:0070062;GO:0002576;GO:0031982;GO:0030855	-	KOG2046-Calponin[Z]
ENSG00000049239	82.4692	65.5181	0.331962	6.08e-49	1.73e-47	-	H6PD	hexose-6-phosphate dehydrogenase/glucose 1-dehydrogenase [Source:HGNC Symbol;Acc:HGNC:4795]	GO:0008152;GO:0003824;GO:0005975;GO:0016787;GO:0005783;GO:0055114;GO:0050661;GO:0016491;GO:0005788;GO:0006006;GO:0017057;GO:0006098;GO:0004345;GO:0047936;GO:0043231;GO:0005739;GO:0005737;GO:0097305;GO:0006739;GO:0030246	K13937-ko01200 Carbon metabolism;ko00030 Pentose phosphate pathway	KOG0563-Glucose-6-phosphate 1-dehydrogenase[G]
ENSG00000158195	132.987	105.994	0.327299	8.91e-49	2.53e-47	-	WASF2	WAS protein family member 2 [Source:HGNC Symbol;Acc:HGNC:12733]	GO:0030027;GO:0005911;GO:0005769;GO:0001726;GO:0072673;GO:0035855;GO:0030048;GO:0030036;GO:0030032;GO:0016601;GO:0006897;GO:0001667;GO:0001525;GO:0005515;GO:0005856;GO:0003779;GO:0005737;GO:0042995;GO:0038096;GO:0005829;GO:0045296;GO:0070062;GO:0017124;GO:0016032;GO:0015629;GO:0048010;GO:0032403;GO:0010592;GO:0007188;GO:0051497;GO:0031209;GO:0005622	K05748-ko04810 Regulation of actin cytoskeleton;ko04520 Adherens junction;ko04666 Fc gamma R-mediated phagocytosis;ko05231 Choline metabolism in cancer;ko05132 Salmonella infection;ko05131 Shigellosis;ko05100 Bacterial invasion of epithelial cells	KOG1830-Wiskott Aldrich syndrome proteins[Z]
ENSG00000095713	121.391	90.6975	0.420529	1.6e-48	4.54e-47	-	CRTAC1	cartilage acidic protein 1 [Source:HGNC Symbol;Acc:HGNC:14882]	GO:0030426;GO:1900121;GO:0021772;GO:0007413;GO:0005576;GO:0005515;GO:0005509;GO:0005578;GO:0070062	-	-
ENSG00000141756	329.017	385.947	-0.23024	1.81e-48	5.13e-47	-	FKBP10	FK506 binding protein 10 [Source:HGNC Symbol;Acc:HGNC:18169]	GO:0000413;GO:0003755;GO:0016853;GO:0005509;GO:0005783;GO:0046872;GO:0005528;GO:0061077;GO:0005737;GO:0005788	-	KOG0549-FKBP-type peptidyl-prolyl cis-trans isomerase[O]
ENSG00000142089	929.596	738.433	0.332138	2.07e-48	5.85e-47	-	IFITM3	interferon induced transmembrane protein 3 [Source:HGNC Symbol;Acc:HGNC:5414]	GO:0005515;GO:0005886;GO:0005765;GO:0016021;GO:0016020;GO:0002376;GO:0045087;GO:0005764;GO:0009607;GO:0051607;GO:0005768;GO:0031902;GO:0070062;GO:0009615;GO:0045071;GO:0006955;GO:0046597;GO:0060337;GO:0035456;GO:0034341;GO:0032897;GO:0035455	-	-
ENSG00000130723	73.145	57.2832	0.352646	2.73e-48	7.68e-47	-	PRRC2B	proline rich coiled-coil 2B [Source:HGNC Symbol;Acc:HGNC:28121]	GO:0005515;GO:0003723;GO:0030154	-	KOG4817-Unnamed protein[X]
ENSG00000075391	9.01089	7.56761	0.251831	4.04e-48	1.13e-46	-	RASAL2	RAS protein activator like 2 [Source:HGNC Symbol;Acc:HGNC:9874]	GO:0005515;GO:0043547;GO:0007165;GO:0043087;GO:0005737;GO:0005096;GO:0005829;GO:0000165;GO:0046580;GO:0031235	K17633-ko04014 Ras signaling pathway	KOG3508-GTPase-activating protein[R]
ENSG00000196549	8.20676	12.8155	-0.643009	7.74e-48	2.17e-46	down	MME	membrane metalloendopeptidase [Source:HGNC Symbol;Acc:HGNC:7154]	GO:0006508;GO:0008233;GO:0005515;GO:0005886;GO:0008270;GO:0016787;GO:0046872;GO:0016021;GO:0016020;GO:0005737;GO:0045202;GO:0004222;GO:0008237;GO:0005925;GO:0030425;GO:0005887;GO:0030424;GO:0070062;GO:0005903;GO:0043312;GO:0030667;GO:0008021;GO:0004175;GO:0042277;GO:0071493;GO:0001822;GO:0019233;GO:0002003;GO:0071345;GO:0008238;GO:0006518;GO:0046449;GO:0050435;GO:0071492;GO:0090399;GO:0044306	K01389-ko04640 Hematopoietic cell lineage;ko04614 Renin-angiotensin system;ko04974 Protein digestion and absorption;ko05010 Alzheimer's disease	KOG3624-M13 family peptidase[E]
ENSG00000070718	7.0692	11.9839	-0.761476	2.4e-47	6.72e-46	down	AP3M2	adaptor related protein complex 3 mu 2 subunit [Source:HGNC Symbol;Acc:HGNC:570]	GO:0048490;GO:0008089;GO:1904115;GO:0030131;GO:0005794;GO:0016192;GO:0015031;GO:0006886;GO:0006810;GO:0016020;GO:0030659;GO:0031410;GO:0030119	K12398-ko04142 Lysosome	KOG2740-Clathrin-associated protein medium chain[U]
ENSG00000128591	94.3523	108.813	-0.205715	2.84e-47	7.94e-46	-	FLNC	filamin C [Source:HGNC Symbol;Acc:HGNC:3756]	GO:0042383;GO:0016528;GO:0048747;GO:0030506;GO:0008092;GO:0005515;GO:0005886;GO:0003779;GO:0051015;GO:0005829;GO:0016020;GO:0005737;GO:0005856;GO:0005925;GO:0030018;GO:0034329;GO:0043034	K04437-ko04010 MAPK signaling pathway;ko04510 Focal adhesion;ko05205 Proteoglycans in cancer;ko05132 Salmonella infection	KOG0518-Actin-binding cytoskeleton protein, filamin[Z]
ENSG00000127603	148.208	103.092	0.523687	4.65e-47	1.3e-45	-	MACF1	microtubule-actin crosslinking factor 1 [Source:HGNC Symbol;Acc:HGNC:13664]	GO:0005856;GO:0003779;GO:0005509;GO:0008017;GO:0016055;GO:0016887;GO:0005515;GO:0005886;GO:0005794;GO:0046872;GO:0016020;GO:0005737;GO:0003723;GO:0005874;GO:0042995;GO:0045296;GO:0051015;GO:0045773;GO:0042060;GO:0051893;GO:0032587;GO:0032886;GO:0030177;GO:0010632;GO:0043001;GO:0016021;GO:0015629;GO:0030054	-	KOG0516-Dystonin, GAS (Growth-arrest-specific protein), and related proteins[Z]
ENSG00000103426	11.7317	23.063	-0.975164	1.17e-46	3.25e-45	down	CORO7-PAM16	CORO7-PAM16 readthrough [Source:HGNC Symbol;Acc:HGNC:44424]	GO:0005794	-	KOG1445-Tumor-specific antigen (contains WD repeats)[Z]
ENSG00000163735	0.436358	0.056519	2.9487	0.000810598	0.00268728	-	CXCL5	C-X-C motif chemokine ligand 5 [Source:HGNC Symbol;Acc:HGNC:10642]	GO:0006955;GO:0005576;GO:0005515;GO:0006935;GO:0005125;GO:0005615;GO:0008009;GO:0006952;GO:0060326;GO:0007186;GO:0006954;GO:0070098;GO:0007165;GO:0007267;GO:0032496;GO:0008284;GO:0045236;GO:0090023;GO:0002446	K05506-ko04060 Cytokine-cytokine receptor interaction;ko04062 Chemokine signaling pathway;ko05323 Rheumatoid arthritis;ko05133 Pertussis	-
ENSG00000120756	0.437588	0.153878	1.50779	0.00644916	0.0170086	-	PLS1	plastin 1 [Source:HGNC Symbol;Acc:HGNC:9090]	GO:0003779;GO:0051015;GO:0005509;GO:0046872;GO:0005737;GO:0070062;GO:0051017;GO:0005903;GO:0005200;GO:0090004;GO:0051639;GO:0005884;GO:0051764;GO:0032432;GO:1990357;GO:1902896;GO:0040018;GO:0032532;GO:0001951	-	KOG0046-Ca2+-binding actin-bundling protein (fimbrin/plastin), EF-Hand protein superfamily[Z]
ENSG00000163815	0.442562	0.0001	12.1117	0.0149595	0.035476	-	CLEC3B	C-type lectin domain family 3 member B [Source:HGNC Symbol;Acc:HGNC:11891]	GO:0001503;GO:0005576;GO:0030246;GO:0005737;GO:0005615;GO:0005509;GO:0008201;GO:0070062;GO:0030282;GO:0031012;GO:0002576;GO:0071560;GO:0001652;GO:0031089;GO:0036143;GO:0010756;GO:0071310	-	-
ENSG00000079308	51.2846	54.6642	-0.0920724	2.89e-46	7.96e-45	-	TNS1	tensin 1 [Source:HGNC Symbol;Acc:HGNC:11973]	GO:0030055;GO:0005925;GO:0010761;GO:0007044;GO:0005515;GO:0003779;GO:0005737;GO:0003723;GO:0030054;GO:0005856;GO:0009986;GO:0035556;GO:0005622	-	KOG1930-Focal adhesion protein Tensin, contains PTB domain[TZ]
ENSG00000079332	27.9204	44.7772	-0.681447	4.14e-46	1.14e-44	down	SAR1A	secretion associated Ras related GTPase 1A [Source:HGNC Symbol;Acc:HGNC:10534]	GO:0005525;GO:0005622;GO:0005794;GO:0005783;GO:0000166;GO:0015031;GO:0006886;GO:0006810;GO:0005515;GO:0016192;GO:0070062	K07953-ko04141 Protein processing in endoplasmic reticulum;ko05134 Legionellosis	KOG0077-Vesicle coat complex COPII, GTPase subunit SAR1[U]
ENSG00000101236	9.36704	16.4274	-0.810436	6.31e-46	1.73e-44	down	RNF24	ring finger protein 24 [Source:HGNC Symbol;Acc:HGNC:13779]	GO:0005515;GO:0005794;GO:0046872;GO:0008270;GO:0016021;GO:0016020;GO:0000139;GO:0061630;GO:0043161;GO:0042787;GO:0000209	-	KOG0800-FOG: Predicted E3 ubiquitin ligase[O]
ENSG00000278139	0.45201	0.0001	12.1421	0.000718769	0.00240903	-	AL358075.4	-	GO:0035014;GO:0005942;GO:0046854;GO:0046935;GO:0008286;GO:0043551;GO:2001275	-	-
ENSG00000109771	0.455153	0.105251	2.11252	0.000232726	0.000857449	-	LRP2BP	LRP2 binding protein [Source:HGNC Symbol;Acc:HGNC:25434]	GO:0005737;GO:0005515	-	KOG1550-Extracellular protein SEL-1 and related proteins[MOT]
ENSG00000240694	14.075	23.4076	-0.733837	1.23e-45	3.37e-44	down	PNMA2	paraneoplastic Ma antigen 2 [Source:HGNC Symbol;Acc:HGNC:9159]	GO:0005515;GO:0005634;GO:0005730;GO:0043065	-	-
ENSG00000188559	32.5524	22.5958	0.52671	2.24e-45	6.1e-44	-	RALGAPA2	Ral GTPase activating protein catalytic alpha subunit 2 [Source:HGNC Symbol;Acc:HGNC:16207]	GO:0005096;GO:0043547;GO:0005886;GO:0005829;GO:0051056;GO:0005737;GO:0005615;GO:0090630;GO:0046982	-	KOG3686-Rap1-GTPase-activating protein (Rap1GAP)[T]
ENSG00000100227	44.4857	59.6584	-0.423383	2.33e-45	6.35e-44	-	POLDIP3	DNA polymerase delta interacting protein 3 [Source:HGNC Symbol;Acc:HGNC:23782]	GO:0005515;GO:0016607;GO:0005737;GO:0005634;GO:0051028;GO:0006810;GO:0003723;GO:0003676;GO:0000932;GO:0045727;GO:0005829;GO:0006417;GO:0005654;GO:0006369;GO:0006405;GO:0031124;GO:0035145;GO:0006406;GO:0000346;GO:0016973	-	KOG0533-RRM motif-containing protein[A]
ENSG00000198015	6.2173	10.6661	-0.778666	2.76e-45	7.48e-44	down	MRPL42	mitochondrial ribosomal protein L42 [Source:HGNC Symbol;Acc:HGNC:14493]	GO:0005739;GO:0005886;GO:0005840;GO:0030529;GO:0006412;GO:0003723;GO:0003735;GO:0005743;GO:0070125;GO:0070126;GO:0005763;GO:0005762;GO:0016021;GO:0016020	-	KOG4106-Uncharacterized conserved protein[S]
ENSG00000152402	0.915106	2.48217	-1.43959	2.94e-45	7.96e-44	-	GUCY1A2	guanylate cyclase 1 soluble subunit alpha 2 [Source:HGNC Symbol;Acc:HGNC:4684]	GO:0005515;GO:0005525;GO:0016829;GO:0035556;GO:0000166;GO:0005737;GO:0020037;GO:0016849;GO:0009190;GO:0005886;GO:0004383;GO:0006182;GO:0007165;GO:0008074;GO:0030828	K12318-ko00230 Purine metabolism;ko04022 cGMP - PKG signaling pathway;ko04540 Gap junction;ko04611 Platelet activation;ko04921 Oxytocin signaling pathway;ko04924 Renin secretion;ko04270 Vascular smooth muscle contraction;ko04970 Salivary secretion;ko04730 Long-term depression;ko04713 Circadian entrainment	KOG4171-Adenylate/guanylate kinase[F]
ENSG00000183963	105.668	124.066	-0.23156	7.19e-45	1.95e-43	-	SMTN	smoothelin [Source:HGNC Symbol;Acc:HGNC:11126]	GO:0005737;GO:0005856;GO:0015629;GO:0003779;GO:0007517;GO:0008307;GO:0006939	-	KOG4678-FOG: Calponin homology domain[R]
ENSG00000229117	2724.73	3087.65	-0.180394	9.88e-45	2.67e-43	-	RPL41	ribosomal protein L41 [Source:HGNC Symbol;Acc:HGNC:10354]	GO:0048027;GO:0003730;GO:0005840;GO:0006412;GO:0003735;GO:0030529;GO:0005829;GO:0006413;GO:0003723;GO:0006364;GO:0000184;GO:0019083;GO:0006614;GO:0022625	K02928-ko03010 Ribosome	-
ENSG00000168610	137.108	107.046	0.357077	1.04e-44	2.8e-43	-	STAT3	signal transducer and activator of transcription 3 [Source:HGNC Symbol;Acc:HGNC:11364]	GO:0005886;GO:0005743;GO:0005739;GO:0005737;GO:0005634;GO:2001223;GO:2001171;GO:2000737;GO:1902728;GO:1901215;GO:0097009;GO:0072540;GO:0071407;GO:0071345;GO:0060548;GO:0060397;GO:0060259;GO:0060019;GO:0051726;GO:0048708;GO:0046902;GO:0045944;GO:0045893;GO:0045820;GO:0045747;GO:0045471;GO:0044321;GO:0043434;GO:0042789;GO:0042755;GO:0042593;GO:0042493;GO:0040014;GO:0034097;GO:0033210;GO:0032355;GO:…	K04692-ko04630 Jak-STAT signaling pathway;ko04066 HIF-1 signaling pathway;ko04068 FoxO signaling pathway;ko04550 Signaling pathways regulating pluripotency of stem cells;ko04062 Chemokine signaling pathway;ko04920 Adipocytokine signaling pathway;ko04917 Prolactin signaling pathway;ko05200 Pathways in cancer;ko05206 MicroRNAs in cancer;ko05205 Proteoglycans in cancer;ko05203 Viral carcinogenesis;k…	KOG3667-STAT protein[KT]
ENSG00000188846	319.39	400.913	-0.327968	1.2e-44	3.22e-43	-	RPL14	ribosomal protein L14 [Source:HGNC Symbol;Acc:HGNC:10305]	GO:0005515;GO:0005840;GO:0006412;GO:0003735;GO:0005622;GO:0030529;GO:0016020;GO:0003723;GO:0006364;GO:0005829;GO:0045296;GO:0070062;GO:0042273;GO:0006413;GO:0000184;GO:0019083;GO:0006614;GO:0022625	K02875-ko03010 Ribosome	KOG3421-60S ribosomal protein L14[J]
ENSG00000147255	1.69755	7.77376	-2.19516	2.87e-44	7.71e-43	down	IGSF1	immunoglobulin superfamily member 1 [Source:HGNC Symbol;Acc:HGNC:5948]	GO:0005576;GO:0007165;GO:0006355;GO:0016021;GO:0016020;GO:0005515;GO:0004872;GO:0034711;GO:0015026	-	-
ENSG00000182871	860.186	902.668	-0.0695476	4.35e-44	1.17e-42	-	COL18A1	collagen type XVIII alpha 1 chain [Source:HGNC Symbol;Acc:HGNC:2195]	GO:0005581;GO:0005576;GO:0005198;GO:0007155;GO:0046872;GO:0005578;GO:0031012;GO:0070062;GO:0030574;GO:0007601;GO:0005615;GO:0030198;GO:0005788;GO:0008285;GO:0009887;GO:0005604;GO:2000353;GO:0051599;GO:0042493;GO:0030335;GO:0008284;GO:0001886;GO:0001525	K06823-ko04974 Protein digestion and absorption	KOG3546-Collagens (type XV)[W]
ENSG00000157654	0.457577	0.251968	0.860774	0.000486487	0.00168841	-	PALM2-AKAP2	PALM2-AKAP2 readthrough [Source:HGNC Symbol;Acc:HGNC:33529]	GO:0008360;GO:0016020	-	-
ENSG00000167528	0.460651	0.194128	1.24667	0.00294703	0.0085793	-	ZNF641	zinc finger protein 641 [Source:HGNC Symbol;Acc:HGNC:31834]	GO:0006351;GO:0005622;GO:0006355;GO:0003700;GO:0003677;GO:0005654;GO:0005829;GO:0046872;GO:0005634;GO:0003676;GO:0006357;GO:0000981	-	KOG1721-FOG: Zn-finger[R]
ENSG00000198786	11693.3	11015.2	0.0861786	5.86e-44	1.56e-42	-	MT-ND5	mitochondrially encoded NADH:ubiquinone oxidoreductase core subunit 5 [Source:HGNC Symbol;Acc:HGNC:7461]	GO:0043005;GO:0042542;GO:0010243;GO:0001666;GO:0005739;GO:0005743;GO:0055114;GO:0016491;GO:0016021;GO:0016020;GO:0070469;GO:0008137;GO:0042773;GO:0006120;GO:0032981;GO:0005747	K03883-ko00190 Oxidative phosphorylation;ko05012 Parkinson's disease	KOG4668-NADH dehydrogenase subunits 2, 5, and related proteins[C]
ENSG00000177606	161.821	192.477	-0.250288	6.67e-44	1.77e-42	-	JUN	Jun proto-oncogene, AP-1 transcription factor subunit [Source:HGNC Symbol;Acc:HGNC:6204]	GO:0017053;GO:0005829;GO:0005667;GO:0005634;GO:0000790;GO:1902895;GO:0071277;GO:0070374;GO:0061029;GO:0051899;GO:0051726;GO:0051591;GO:0051365;GO:0048661;GO:0048146;GO:0045944;GO:0045893;GO:0045740;GO:0045657;GO:0043525;GO:0043524;GO:0043066;GO:0043065;GO:0042542;GO:0042493;GO:0035994;GO:0035026;GO:0034097;GO:0032496;GO:0031953;GO:0031103;GO:0030224;GO:0014070;GO:0010634;GO:0010033;GO:0009987;GO:…	K04448-ko04010 MAPK signaling pathway;ko04013 MAPK signaling pathway - fly;ko04012 ErbB signaling pathway;ko04310 Wnt signaling pathway;ko04668 TNF signaling pathway;ko04024 cAMP signaling pathway;ko04210 Apoptosis;ko04214 Apoptosis - fly;ko04510 Focal adhesion;ko04620 Toll-like receptor signaling pathway;ko04624 Toll and Imd signaling pathway;ko04660 T cell receptor signaling pathway;ko04662 B c…	KOG0837-Transcriptional activator of the JUN family[K]
ENSG00000145555	63.2385	47.498	0.412937	7.91e-44	2.1e-42	-	MYO10	myosin X [Source:HGNC Symbol;Acc:HGNC:7593]	GO:0043025;GO:0043005;GO:0030175;GO:0022409;GO:0005515;GO:0005856;GO:0005886;GO:0005829;GO:0003779;GO:0016459;GO:0003774;GO:0007165;GO:0005730;GO:0005524;GO:0000166;GO:0016020;GO:0005737;GO:0006810;GO:0042995;GO:0038096;GO:0005516;GO:0051015;GO:0030027;GO:0005938;GO:0001726;GO:0005547;GO:0008360;GO:0030507;GO:0030705;GO:0031527;GO:0051489;GO:0030898;GO:0032433;GO:0060002	K12559-ko04666 Fc gamma R-mediated phagocytosis	KOG4229-Myosin VII, myosin IXB and related myosins[N]
ENSG00000272674	0.465234	0.165017	1.49534	0.00106085	0.00342488	-	PCDHB16	protocadherin beta 16 [Source:HGNC Symbol;Acc:HGNC:14546]	GO:0005886;GO:0007156;GO:0007155;GO:0005509;GO:0016020;GO:0016021;GO:0005887;GO:0007268;GO:0007416;GO:0016339	-	-
ENSG00000138448	40.7937	29.6736	0.459165	3.22e-43	8.51e-42	-	ITGAV	integrin subunit alpha V [Source:HGNC Symbol;Acc:HGNC:6150]	GO:0034685;GO:0016020;GO:0009897;GO:0005886;GO:2000425;GO:0097192;GO:0070371;GO:0043410;GO:0043277;GO:0038044;GO:0033690;GO:0033627;GO:0030335;GO:0016477;GO:0008284;GO:0007229;GO:0007204;GO:0007155;GO:0006874;GO:0001570;GO:0001568;GO:0001525;GO:0042277;GO:0005102;GO:0005080;GO:0001846;GO:0005515;GO:0005925;GO:0005829;GO:0046872;GO:0016021;GO:0030054;GO:0070588;GO:0008305;GO:0050900;GO:0005887;GO:…	K06487-ko04151 PI3K-Akt signaling pathway;ko04512 ECM-receptor interaction;ko04514 Cell adhesion molecules (CAMs);ko04145 Phagosome;ko04810 Regulation of actin cytoskeleton;ko04510 Focal adhesion;ko04919 Thyroid hormone signaling pathway;ko05200 Pathways in cancer;ko05205 Proteoglycans in cancer;ko05222 Small cell lung cancer;ko05410 Hypertrophic cardiomyopathy (HCM);ko05412 Arrhythmogenic right …	-
ENSG00000171631	0.466256	0.0001	12.1869	1.27e-05	5.75e-05	-	P2RY6	pyrimidinergic receptor P2Y6 [Source:HGNC Symbol;Acc:HGNC:8543]	GO:0007165;GO:0004871;GO:0005515;GO:0005886;GO:0007186;GO:0004930;GO:0016021;GO:0016020;GO:0045028;GO:0035589;GO:0005887;GO:0007200;GO:0016324;GO:0016323;GO:0071407;GO:0071380;GO:0030321;GO:0014911;GO:0045029	K04272-ko04080 Neuroactive ligand-receptor interaction	-
ENSG00000187514	720.952	562.482	0.358095	6.5e-43	1.71e-41	-	PTMA	prothymosin, alpha [Source:HGNC Symbol;Acc:HGNC:9623]	GO:0005654;GO:0005829;GO:0033613;GO:0005634;GO:0005515;GO:0070062;GO:0006351	K13784-ko05169 Epstein-Barr virus infection	-
ENSG00000163788	96.1119	77.2636	0.314927	8.72e-43	2.29e-41	-	SNRK	SNF related kinase [Source:HGNC Symbol;Acc:HGNC:30598]	GO:0016310;GO:0016301;GO:0016740;GO:0006468;GO:0005524;GO:0004674;GO:0000166;GO:0004672;GO:0046872;GO:0005634;GO:0000287;GO:0005737;GO:0035556;GO:0030099	-	KOG4717-Serine/threonine protein kinase[T]
ENSG00000166147	42.1039	32.4942	0.373772	1.07e-42	2.82e-41	-	FBN1	fibrillin 1 [Source:HGNC Symbol;Acc:HGNC:3603]	GO:0005509;GO:0005578;GO:0005201;GO:0031012;GO:0005615;GO:0005576;GO:0001527;GO:2001205;GO:1990314;GO:0071560;GO:0045671;GO:0035583;GO:0035582;GO:0001822;GO:0001656;GO:0005515;GO:0005179;GO:0005604;GO:0008201;GO:0070062;GO:0044267;GO:0001501;GO:0007507;GO:0030198;GO:0032403;GO:0005788;GO:0005178;GO:0022617;GO:0043687;GO:0033627;GO:0043010;GO:0030023;GO:0048048;GO:0048050;GO:0090287	-	-
ENSG00000249992	34.4739	57.9241	-0.74866	1.14e-42	3e-41	down	TMEM158	transmembrane protein 158 (gene/pseudogene) [Source:HGNC Symbol;Acc:HGNC:30293]	GO:0042277;GO:0016021;GO:0016020	-	-
ENSG00000102317	253.187	309.369	-0.289124	1.22e-42	3.2e-41	-	RBM3	RNA binding motif (RNP1, RRM) protein 3 [Source:HGNC Symbol;Acc:HGNC:9900]	GO:0005515;GO:0005654;GO:0005730;GO:0005737;GO:0005634;GO:0003723;GO:0003676;GO:0045727;GO:0030425;GO:0042995;GO:0006417;GO:0006396;GO:0015934	-	KOG0118-FOG: RRM domain[R]
ENSG00000274049	0.0001	8.05641	-16.2979	1.87e-42	4.88e-41	down	INO80B-WBP1	INO80B-WBP1 readthrough (NMD candidate) [Source:HGNC Symbol;Acc:HGNC:49199]	GO:0006355;GO:0031011;GO:0006338	-	-
ENSG00000104886	25.653	52.3364	-1.02869	2.46e-42	6.39e-41	down	PLEKHJ1	pleckstrin homology domain containing J1 [Source:HGNC Symbol;Acc:HGNC:18211]	GO:0005515;GO:0005829;GO:0042147;GO:0007032;GO:0005802;GO:0005769;GO:0055037;GO:0001881	-	-
ENSG00000067057	361.606	395.592	-0.129595	2.62e-42	6.8e-41	-	PFKP	phosphofructokinase, platelet [Source:HGNC Symbol;Acc:HGNC:8878]	GO:0061615;GO:0006002;GO:0003872;GO:0006096;GO:0005829;GO:0008152;GO:0003824;GO:0016310;GO:0016301;GO:0016740;GO:0005524;GO:0000166;GO:0046872;GO:0016020;GO:0005737;GO:0005634;GO:0045296;GO:0070062;GO:0031012;GO:0032403;GO:0061621	K00850-ko01200 Carbon metabolism;ko01230 Biosynthesis of amino acids;ko00010 Glycolysis / Gluconeogenesis;ko00030 Pentose phosphate pathway;ko00051 Fructose and mannose metabolism;ko00052 Galactose metabolism;ko00680 Methane metabolism;ko03018 RNA degradation;ko04152 AMPK signaling pathway;ko05230 Central carbon metabolism in cancer	KOG2440-Pyrophosphate-dependent phosphofructo-1-kinase[G]
ENSG00000185730	1.9989	7.38463	-1.88532	2.86e-42	7.43e-41	down	ZNF696	zinc finger protein 696 [Source:HGNC Symbol;Acc:HGNC:25872]	GO:0003676;GO:0006355;GO:0006351;GO:0003677;GO:0046872;GO:0005634;GO:0003700	-	KOG1721-FOG: Zn-finger[R]
ENSG00000112984	11.8679	22.0704	-0.895049	2.87e-42	7.44e-41	down	KIF20A	kinesin family member 20A [Source:HGNC Symbol;Acc:HGNC:9787]	GO:0005794;GO:0003777;GO:0005524;GO:0008017;GO:0007018;GO:0005874;GO:0000910;GO:0005515;GO:0000166;GO:0015031;GO:0005737;GO:0006810;GO:0005856;GO:0005819;GO:0030496;GO:0005654;GO:0016887;GO:0005871;GO:0005215;GO:0016192;GO:0000281;GO:0019901;GO:0000920;GO:0001578;GO:0003774	-	KOG0247-Kinesin-like protein[Z]
ENSG00000116237	44.1878	57.9225	-0.390477	3.37e-42	8.72e-41	-	ICMT	isoprenylcysteine carboxyl methyltransferase [Source:HGNC Symbol;Acc:HGNC:5350]	GO:0005783;GO:0005789;GO:0032259;GO:0016740;GO:0008168;GO:0016021;GO:0016020;GO:0004671;GO:0006481;GO:0006464;GO:0003880;GO:0006612;GO:0043687	K00587-ko00900 Terpenoid backbone biosynthesis	KOG2628-Farnesyl cysteine-carboxyl methyltransferase[O]
ENSG00000129473	11.5193	17.069	-0.567329	3.96e-42	1.02e-40	-	BCL2L2	BCL2 like 2 [Source:HGNC Symbol;Acc:HGNC:995]	GO:0042981;GO:0006915;GO:0097136;GO:0031966;GO:0005829;GO:0005739;GO:0005737;GO:0097192;GO:0060011;GO:0051400;GO:0046982;GO:0097718;GO:0005515;GO:0016020;GO:0070062;GO:0043066;GO:0007283;GO:0016021	K02163-ko05206 MicroRNAs in cancer	KOG4209-Splicing factor RNPS1, SR protein superfamily[A]
ENSG00000024422	343.847	384.123	-0.159802	4.57e-42	1.18e-40	-	EHD2	EH domain containing 2 [Source:HGNC Symbol;Acc:HGNC:3243]	GO:0048471;GO:0016020;GO:0019898;GO:0005901;GO:0005886;GO:0005829;GO:2001137;GO:1901741;GO:0097320;GO:0072659;GO:0030866;GO:0006897;GO:0019904;GO:0015630;GO:0032456;GO:0030036;GO:0045171;GO:0005509;GO:0016787;GO:0005524;GO:0000166;GO:0046872;GO:0005525;GO:0005737;GO:0005515;GO:0005768;GO:0070062;GO:0010008;GO:0055038;GO:0005634;GO:0007596;GO:0003676	K12469-ko04144 Endocytosis	KOG1954-Endocytosis/signaling protein EHD1[TU]
ENSG00000099937	24.0748	41.7476	-0.794171	4.69e-42	1.21e-40	down	SERPIND1	serpin family D member 1 [Source:HGNC Symbol;Acc:HGNC:4838]	GO:0005576;GO:0010951;GO:0004867;GO:0005615;GO:0007596;GO:0006935;GO:0030414;GO:0010466;GO:0008201;GO:0070062;GO:0044267;GO:0007599;GO:0005788;GO:0004866;GO:0043687;GO:0008218	K03912-ko04610 Complement and coagulation cascades	KOG2392-Serpin[V]
ENSG00000113328	89.4421	60.8955	0.55462	5.55e-42	1.42e-40	-	CCNG1	cyclin G1 [Source:HGNC Symbol;Acc:HGNC:1592]	GO:0005515;GO:0051301;GO:0005634;GO:0007049;GO:0051726;GO:0005654;GO:0000079	K10145-ko04115 p53 signaling pathway;ko05206 MicroRNAs in cancer	KOG0653-Cyclin B and related kinase-activating proteins[D]
ENSG00000186281	0.479849	0.095102	2.33503	0.000712474	0.00239082	-	GPAT2	glycerol-3-phosphate acyltransferase 2, mitochondrial [Source:HGNC Symbol;Acc:HGNC:27168]	GO:0008654;GO:0005739;GO:0008152;GO:0006629;GO:0016746;GO:0016740;GO:0016021;GO:0016020;GO:0005741;GO:0016024;GO:0008374;GO:0044255;GO:0006072;GO:0006654;GO:0019432;GO:0004366;GO:1990511	K00629-ko00561 Glycerolipid metabolism;ko00564 Glycerophospholipid metabolism	-
ENSG00000120889	265.788	221.946	0.260069	7.99e-42	2.04e-40	-	TNFRSF10B	TNF receptor superfamily member 10b [Source:HGNC Symbol;Acc:HGNC:11905]	GO:0005515;GO:0007165;GO:0005622;GO:0016021;GO:0016020;GO:0006915;GO:0006955;GO:0050900;GO:0005886;GO:0005887;GO:0006954;GO:0004872;GO:0043123;GO:0045569;GO:0033209;GO:0042981;GO:0071260;GO:0009986;GO:0005031;GO:0006919;GO:0007166;GO:0007250;GO:0007275;GO:0008625;GO:0032496;GO:0042127;GO:0097296;GO:1902041;GO:1902042;GO:0034976;GO:0070059	K04722-ko04060 Cytokine-cytokine receptor interaction;ko04210 Apoptosis;ko04650 Natural killer cell mediated cytotoxicity;ko05162 Measles;ko05164 Influenza A	-
ENSG00000153029	0.485992	0.047108	3.36689	3.59e-12	3.14e-11	-	MR1	major histocompatibility complex, class I-related [Source:HGNC Symbol;Acc:HGNC:4975]	GO:0005576;GO:0005515;GO:0005886;GO:0005789;GO:0005783;GO:0016021;GO:0016020;GO:0002376;GO:0045087;GO:0007165;GO:0003823;GO:0002474;GO:0042612;GO:0006955;GO:0019882;GO:0032393;GO:0050829;GO:0032620;GO:0032611;GO:0002367	-	-
ENSG00000116833	0.486851	0.048651	3.32294	2.38e-08	1.52e-07	-	NR5A2	nuclear receptor subfamily 5 group A member 2 [Source:HGNC Symbol;Acc:HGNC:7984]	GO:0090575;GO:0005634;GO:0061113;GO:0045944;GO:0042632;GO:0042127;GO:0030855;GO:0008206;GO:0004879;GO:0003690;GO:0003682;GO:0003677;GO:0001077;GO:0000980;GO:0000978;GO:0043401;GO:0030522;GO:0003707;GO:0005515;GO:0043565;GO:0003700;GO:0006355;GO:0006351;GO:0046872;GO:0008270;GO:0008289;GO:0005737;GO:0005654;GO:0009755;GO:0009888;GO:0045893;GO:0006367;GO:0000976;GO:0003705;GO:0005543;GO:0044212;GO:…	K08027-ko04950 Maturity onset diabetes of the young	KOG4218-Nuclear hormone receptor betaFTZ-F1[K]
ENSG00000168447	2.69075	9.79846	-1.86455	1.97e-41	5.01e-40	down	SCNN1B	sodium channel epithelial 1 beta subunit [Source:HGNC Symbol;Acc:HGNC:10600]	GO:0034706;GO:0016021;GO:0016020;GO:0009897;GO:0006814;GO:0050699;GO:0015280;GO:0005272;GO:0035725;GO:0005515;GO:0005886;GO:0006811;GO:0006810;GO:0030659;GO:0031410;GO:0050896;GO:0005887;GO:0050909;GO:0070062;GO:0034220;GO:0016324;GO:0007588;GO:0050891;GO:0055078	K04825-ko04960 Aldosterone-regulated sodium reabsorption;ko04742 Taste transduction	KOG4294-Non voltage-gated ion channels (DEG/ENaC family)[PT]
ENSG00000170545	27.0474	44.9435	-0.732621	2.61e-41	6.62e-40	down	SMAGP	small cell adhesion glycoprotein [Source:HGNC Symbol;Acc:HGNC:26918]	GO:0005515;GO:0030054;GO:0005886;GO:0005654;GO:0016021;GO:0016020;GO:0030659;GO:0031410;GO:0005887;GO:0004872;GO:0005102;GO:0042803;GO:0050839;GO:0007156;GO:0007157;GO:0005913;GO:0008037	-	-
ENSG00000253368	40.2912	65.7583	-0.706709	3.16e-41	8.01e-40	down	TRNP1	TMF1-regulated nuclear protein 1 [Source:HGNC Symbol;Acc:HGNC:34348]	GO:0005719;GO:0005634;GO:0061351;GO:0051726;GO:0042127;GO:0021696;GO:0003677;GO:0006355;GO:0006351;GO:0007275;GO:0007049;GO:0007399	-	-
ENSG00000147065	1219.46	1108.5	0.137636	3.64e-41	9.21e-40	-	MSN	moesin [Source:HGNC Symbol;Acc:HGNC:7373]	GO:0045177;GO:0043209;GO:0016324;GO:0016323;GO:0001931;GO:0071803;GO:0009986;GO:0019899;GO:0019898;GO:0008092;GO:0007010;GO:0005515;GO:0005856;GO:0005886;GO:0003779;GO:0005829;GO:0016020;GO:0005737;GO:0005634;GO:0048471;GO:0005615;GO:0005925;GO:0042995;GO:0030175;GO:0070062;GO:0010628;GO:0071944;GO:0072562;GO:0005102;GO:0072678;GO:0008360;GO:0005200;GO:0031982;GO:0061028;GO:0031528;GO:0019901;GO:…	K05763-ko04810 Regulation of actin cytoskeleton;ko04670 Leukocyte transendothelial migration;ko05205 Proteoglycans in cancer;ko05162 Measles	KOG3529-Radixin, moesin and related proteins of the ERM family[R]
ENSG00000139174	20.6324	15.7069	0.393518	5.37e-41	1.35e-39	-	PRICKLE1	prickle planar cell polarity protein 1 [Source:HGNC Symbol;Acc:HGNC:17019]	GO:0005634;GO:0060976;GO:0035904;GO:0005515;GO:0005829;GO:0046872;GO:0008270;GO:0016020;GO:0005737;GO:0060071;GO:0031965;GO:0045892;GO:0032436;GO:0001843;GO:0031398;GO:0090090;GO:0006606;GO:2000691	K04511-ko04310 Wnt signaling pathway	KOG1704-FOG: LIM domain[TZR]
ENSG00000179115	120.031	85.3954	0.491177	6.1e-41	1.54e-39	-	FARSA	phenylalanyl-tRNA synthetase alpha subunit [Source:HGNC Symbol;Acc:HGNC:3592]	GO:0005524;GO:0005737;GO:0000166;GO:0004826;GO:0004812;GO:0000049;GO:0043039;GO:0006432;GO:0005515;GO:0016874;GO:0006412;GO:0016020;GO:0003723;GO:0005829;GO:0006418;GO:0051290;GO:0009328	K01889-ko00970 Aminoacyl-tRNA biosynthesis	KOG2784-Phenylalanyl-tRNA synthetase, beta subunit[J]
ENSG00000197956	911.676	1071.33	-0.23281	6.21e-41	1.56e-39	-	S100A6	S100 calcium binding protein A6 [Source:HGNC Symbol;Acc:HGNC:10496]	GO:0007165;GO:0005515;GO:0005886;GO:0042803;GO:0005829;GO:0005509;GO:0034220;GO:0046872;GO:0016020;GO:0005737;GO:0005634;GO:0048471;GO:0031234;GO:0007409;GO:0070062;GO:0048306;GO:0001726;GO:0005635;GO:0044548;GO:0048146;GO:0005523;GO:0015075;GO:0008270	-	-
ENSG00000119242	44.4284	33.5153	0.406662	7.14e-41	1.79e-39	-	CCDC92	coiled-coil domain containing 92 [Source:HGNC Symbol;Acc:HGNC:29563]	GO:0005515;GO:0005813;GO:0005654;GO:0043231;GO:0005737;GO:0005856;GO:0005814	-	-
ENSG00000162415	0.490965	0.138662	1.82405	1.85e-05	8.23e-05	-	ZSWIM5	zinc finger SWIM-type containing 5 [Source:HGNC Symbol;Acc:HGNC:29299]	GO:0046872;GO:0008270;GO:0005615	-	KOG3615-Uncharacterized conserved protein[S]
ENSG00000104783	0.49257	0.0001	12.2661	2.23e-05	9.75e-05	-	KCNN4	potassium calcium-activated channel subfamily N member 4 [Source:HGNC Symbol;Acc:HGNC:6293]	GO:0071805;GO:0006813;GO:0016021;GO:0016286;GO:0050714;GO:0046541;GO:0045332;GO:0006884;GO:0015269;GO:0005267;GO:0005515;GO:0005886;GO:0006811;GO:0016020;GO:0006810;GO:0002376;GO:0005516;GO:0008076;GO:0006952;GO:0019903;GO:0006816;GO:0030322;GO:0050862;GO:0031982;GO:0043025	K04945-ko04911 Insulin secretion;ko04970 Salivary secretion;ko04974 Protein digestion and absorption	KOG3684-Ca2+-activated K+ channel proteins (intermediate/small conductance classes)[P]
ENSG00000205336	91.8431	113.755	-0.308689	9.63e-41	2.4e-39	-	ADGRG1	adhesion G protein-coupled receptor G1 [Source:HGNC Symbol;Acc:HGNC:4512]	GO:0005576;GO:0007165;GO:0004871;GO:0005886;GO:0007155;GO:0005622;GO:0007186;GO:0004930;GO:0016020;GO:0016021;GO:0004888;GO:0007166;GO:0007275;GO:0007399;GO:0030154;GO:0045121;GO:0008201;GO:0070062;GO:0050840;GO:0008285;GO:0005887;GO:0007267;GO:0045785;GO:0016477;GO:0001525;GO:0007266;GO:0005518;GO:0070528;GO:0035025;GO:2001223;GO:0021819;GO:0021801;GO:0007420;GO:0010573;GO:0097451;GO:2000179;GO:…	-	KOG4193-G protein-coupled receptors[T]
ENSG00000198721	67.7637	100.566	-0.569561	9.82e-41	2.45e-39	-	ECI2	enoyl-CoA delta isomerase 2 [Source:HGNC Symbol;Acc:HGNC:14601]	GO:0005777;GO:0005739;GO:0006635;GO:0016863;GO:0008152;GO:0003824;GO:0005654;GO:0016853;GO:0043231;GO:0016020;GO:0000062;GO:0005102;GO:0033540;GO:0005782;GO:0004165	K13239-ko00071 Fatty acid degradation;ko04146 Peroxisome	KOG0016-Enoyl-CoA hydratase/isomerase[I]
ENSG00000172382	0.492835	0.098867	2.31754	0.0153713	0.0360095	-	PRSS27	protease, serine 27 [Source:HGNC Symbol;Acc:HGNC:15475]	GO:0005886;GO:0004252;GO:0005576;GO:0006508;GO:0008233;GO:0016787;GO:0008236;GO:0019897;GO:0046658	-	KOG3627-Trypsin[E]
ENSG00000249590	0.496994	0.0001	12.279	0.0149595	0.035476	-	AC004832.3	-	GO:0006810;GO:0016021	-	-
ENSG00000174231	160.583	134.687	0.253714	1.16e-40	2.87e-39	-	PRPF8	pre-mRNA processing factor 8 [Source:HGNC Symbol;Acc:HGNC:17340]	GO:0005681;GO:0000398;GO:0046540;GO:0005515;GO:0030529;GO:0016020;GO:0016607;GO:0005634;GO:0008380;GO:0006397;GO:0003723;GO:0003676;GO:0005654;GO:0017070;GO:0030623;GO:0000375;GO:0071013;GO:0000244;GO:0070530;GO:0005682;GO:0030532;GO:0071356;GO:0071222	K12856-ko03040 Spliceosome	KOG1795-U5 snRNP spliceosome subunit[A]
ENSG00000198886	21490.3	20377.9	0.0766808	1.17e-40	2.89e-39	-	MT-ND4	mitochondrially encoded NADH:ubiquinone oxidoreductase core subunit 4 [Source:HGNC Symbol;Acc:HGNC:7459]	GO:0005739;GO:0045471;GO:0035094;GO:0021549;GO:0007568;GO:0001701;GO:0001666;GO:0055114;GO:0016491;GO:0016021;GO:0016020;GO:0070469;GO:0008137;GO:0006120;GO:0031966;GO:0042773;GO:0032981;GO:0005747;GO:0005743	K03881-ko00190 Oxidative phosphorylation;ko05012 Parkinson's disease	KOG4845-NADH dehydrogenase, subunit 4[C]
ENSG00000173210	44.3924	60.6597	-0.450427	1.3e-40	3.2e-39	-	ABLIM3	actin binding LIM protein family member 3 [Source:HGNC Symbol;Acc:HGNC:29132]	GO:0005515;GO:0030036;GO:0006351;GO:0003779;GO:0046872;GO:0008270;GO:0005737;GO:0007010;GO:0030032;GO:0060271;GO:0001725;GO:0030027;GO:1903955;GO:0045944	K07520-ko04360 Axon guidance	KOG1044-Actin-binding LIM Zn-finger protein Limatin involved in axon guidance[TZ]
ENSG00000164897	54.2502	78.6023	-0.534943	1.46e-40	3.61e-39	-	TMUB1	transmembrane and ubiquitin like domain containing 1 [Source:HGNC Symbol;Acc:HGNC:21709]	GO:0005515;GO:0005886;GO:0005654;GO:0005829;GO:0016021;GO:0016020;GO:0005737;GO:0005634;GO:0030054;GO:0045202;GO:0045211;GO:0005856;GO:0005815;GO:0005730;GO:0005768;GO:0055037;GO:0030433	-	-
ENSG00000013375	10.6757	16.2047	-0.602083	2.28e-40	5.61e-39	down	PGM3	phosphoglucomutase 3 [Source:HGNC Symbol;Acc:HGNC:8907]	GO:0016868;GO:0071704;GO:0005975;GO:0000287;GO:0016853;GO:0046872;GO:0004610;GO:0005575;GO:0005829;GO:0006493;GO:0006487;GO:0006048;GO:0006041;GO:0030097;GO:0019255;GO:0007283;GO:0004614	K01836-ko00520 Amino sugar and nucleotide sugar metabolism	KOG2537-Phosphoglucomutase/phosphomannomutase[G]
ENSG00000176788	90.6662	123.779	-0.449126	3.32e-40	8.17e-39	-	BASP1	brain abundant membrane attached signal protein 1 [Source:HGNC Symbol;Acc:HGNC:957]	GO:0005886;GO:0016607;GO:0005737;GO:0005634;GO:0072112;GO:0044212;GO:0030054;GO:0016020;GO:0042995;GO:0005515;GO:0003714;GO:0030426;GO:0070062;GO:0008180;GO:0021762;GO:0019904;GO:0045892;GO:0005856;GO:0031982;GO:0060539;GO:0007356;GO:0008406;GO:0060231;GO:0060421;GO:0072075;GO:2001076	-	-
ENSG00000267303	0.497494	0.0001	12.2805	6.96e-05	0.000279823	-	AC011511.4	-	GO:0005634;GO:0000398;GO:0003676	-	-
ENSG00000015171	16.9988	28.7238	-0.756818	5.03e-40	1.23e-38	down	ZMYND11	zinc finger MYND-type containing 11 [Source:HGNC Symbol;Acc:HGNC:16966]	GO:0005515;GO:0008270;GO:0005694;GO:0016569;GO:0006355;GO:0006351;GO:0003677;GO:0005654;GO:0046872;GO:0005634;GO:0007049;GO:0003682;GO:0003714;GO:0000977;GO:0016032;GO:0046329;GO:0008283;GO:0035064;GO:0043124;GO:0000122;GO:0042393;GO:2001237;GO:0003712;GO:0034243;GO:0016021;GO:0016020	-	KOG3612-PHD Zn-finger protein[R]
ENSG00000155093	0.502119	0.189515	1.40572	0.00205962	0.00622913	-	PTPRN2	protein tyrosine phosphatase, receptor type N2 [Source:HGNC Symbol;Acc:HGNC:9677]	GO:0004721;GO:0035335;GO:0016311;GO:0016791;GO:0006470;GO:0004725;GO:0006629;GO:0016787;GO:0016021;GO:0016020;GO:0030054;GO:0045202;GO:0031410;GO:0005886;GO:0005887;GO:0043312;GO:0030672;GO:0007269;GO:0043235;GO:0101003;GO:0030658;GO:0005001;GO:0030667;GO:0035773;GO:0043195;GO:0030141;GO:0005788;GO:0005737;GO:0034260	K07817-ko04940 Type I diabetes mellitus	KOG0793-Protein tyrosine phosphatase[T]
ENSG00000169118	13.1879	16.2882	-0.304606	5.33e-40	1.3e-38	-	CSNK1G1	casein kinase 1 gamma 1 [Source:HGNC Symbol;Acc:HGNC:2454]	GO:0005515;GO:0016310;GO:0016301;GO:0016740;GO:0005829;GO:0006468;GO:0005524;GO:0004674;GO:0000166;GO:0004672;GO:0005737;GO:0016055;GO:0005634;GO:0008360;GO:0006897;GO:0018105;GO:0016021;GO:0016020	K08958-ko04340 Hedgehog signaling pathway;ko04341 Hedgehog signaling pathway - Fly	KOG1165-Casein kinase (serine/threonine/tyrosine protein kinase)[T]
ENSG00000042980	0.507767	0.0001	12.31	1.57e-07	9.2e-07	-	ADAM28	ADAM metallopeptidase domain 28 [Source:HGNC Symbol;Acc:HGNC:206]	GO:0005886;GO:0005576;GO:0006508;GO:0008233;GO:0005739;GO:0016787;GO:0046872;GO:0016021;GO:0016020;GO:0004222;GO:0008237;GO:0007283	-	KOG3607-Meltrins, fertilins and related Zn-dependent metalloproteinases of the ADAMs family[O]
ENSG00000171246	14.0264	22.4592	-0.679158	6.19e-40	1.5e-38	down	NPTX1	neuronal pentraxin 1 [Source:HGNC Symbol;Acc:HGNC:7952]	GO:0060385;GO:0046872;GO:0031410;GO:0006810;GO:0007417;GO:0007268;GO:0030133	-	-
ENSG00000100979	98.8906	68.389	0.532069	6.37e-40	1.55e-38	-	PLTP	phospholipid transfer protein [Source:HGNC Symbol;Acc:HGNC:9093]	GO:0005576;GO:0008289;GO:0006629;GO:0005615;GO:0006810;GO:0006869;GO:0010875;GO:0034375;GO:0030317;GO:0010189	K08761-ko03320 PPAR signaling pathway	KOG4160-BPI/LBP/CETP family protein[V]
ENSG00000255526	0.0001	21.3348	-17.7028	6.82e-40	1.65e-38	down	NEDD8-MDP1	NEDD8-MDP1 readthrough [Source:HGNC Symbol;Acc:HGNC:39551]	GO:0016311;GO:0016791	-	-
ENSG00000128918	9.15462	15.071	-0.719202	7.9e-40	1.91e-38	down	ALDH1A2	aldehyde dehydrogenase 1 family member A2 [Source:HGNC Symbol;Acc:HGNC:15472]	GO:0048471;GO:0005829;GO:0071300;GO:0060324;GO:0048738;GO:0048566;GO:0048384;GO:0043065;GO:0043010;GO:0042904;GO:0042574;GO:0042573;GO:0035799;GO:0035115;GO:0033189;GO:0032355;GO:0031076;GO:0031016;GO:0030902;GO:0030900;GO:0030326;GO:0030324;GO:0030182;GO:0021983;GO:0016331;GO:0014032;GO:0010628;GO:0009954;GO:0009952;GO:0009855;GO:0008284;GO:0007494;GO:0003007;GO:0002138;GO:0001936;GO:0001889;GO:…	K07249-ko00830 Retinol metabolism	KOG2450-Aldehyde dehydrogenase[C]
ENSG00000197479	0.512316	0.071863	2.83371	1.61e-06	8.34e-06	-	PCDHB11	protocadherin beta 11 [Source:HGNC Symbol;Acc:HGNC:8682]	GO:0005886;GO:0007156;GO:0007155;GO:0005509;GO:0016020;GO:0016021;GO:0005887;GO:0007268;GO:0007399;GO:0007416;GO:0016339	-	KOG3594-FOG: Cadherin repeats[S]
ENSG00000173597	15.3432	28.7859	-0.907761	9.21e-40	2.22e-38	down	SULT1B1	sulfotransferase family 1B member 1 [Source:HGNC Symbol;Acc:HGNC:17845]	GO:0051923;GO:0006068;GO:0008146;GO:0004062;GO:0050427;GO:0005515;GO:0005829;GO:0006629;GO:0016740;GO:0005737;GO:0008202;GO:0006805;GO:0042403;GO:0030855;GO:0006576;GO:0009812;GO:0018958	-	KOG1584-Sulfotransferase[R]
ENSG00000110841	47.9092	41.839	0.195456	1.06e-39	2.54e-38	-	PPFIBP1	PPFIA binding protein 1 [Source:HGNC Symbol;Acc:HGNC:9249]	GO:0005925;GO:0005829;GO:0045296;GO:0005886;GO:0007155	-	KOG1899-LAR transmembrane tyrosine phosphatase-interacting protein liprin[R]
ENSG00000173598	32.9777	22.4218	0.556591	1.3e-39	3.12e-38	-	NUDT4	nudix hydrolase 4 [Source:HGNC Symbol;Acc:HGNC:8051]	GO:0005515;GO:0016787;GO:0005829;GO:0046872;GO:0005737;GO:0003723;GO:0005634;GO:0005622;GO:0035556;GO:0043647;GO:0019722;GO:0046907;GO:0000298;GO:0008486;GO:0034431;GO:0034432;GO:0050072;GO:0052840;GO:0052841;GO:0052842;GO:0052843;GO:0052844;GO:0052845;GO:0052846;GO:0052847;GO:0052848;GO:1901907;GO:1901909;GO:1901911;GO:0030515;GO:0046831;GO:0071543;GO:0009187;GO:0019935	-	-
ENSG00000145741	636.116	747.067	-0.231947	1.82e-39	4.35e-38	-	BTF3	basic transcription factor 3 [Source:HGNC Symbol;Acc:HGNC:1125]	GO:0005515;GO:0006355;GO:0006351;GO:0005829;GO:0015031;GO:0005737;GO:0005634;GO:0006810;GO:0003723;GO:0006366;GO:0001701	K01527-ko04214 Apoptosis - fly	KOG2240-RNA polymerase II general transcription factor BTF3 and related proteins[K]
ENSG00000005238	29.8412	43.8623	-0.555677	2.64e-39	6.31e-38	-	FAM214B	family with sequence similarity 214 member B [Source:HGNC Symbol;Acc:HGNC:25666]	GO:0005515;GO:0005634	-	KOG2306-Uncharacterized conserved protein[S]
ENSG00000214954	0.517668	0.0001	12.3378	0.00805353	0.0206627	-	LRRC69	leucine rich repeat containing 69 [Source:HGNC Symbol;Acc:HGNC:34303]	-	-	KOG0619-FOG: Leucine rich repeat[R]
ENSG00000184588	52.7309	68.6103	-0.379778	3.61e-39	8.6e-38	-	PDE4B	phosphodiesterase 4B [Source:HGNC Symbol;Acc:HGNC:8781]	GO:0071944;GO:0060076;GO:0043197;GO:0016020;GO:0014069;GO:0008021;GO:0005829;GO:0005813;GO:0000930;GO:0071222;GO:0050900;GO:0035690;GO:0030593;GO:0001780;GO:0043015;GO:0007165;GO:0016787;GO:0046872;GO:0008081;GO:0004114;GO:0044325;GO:0032729;GO:0004115;GO:0006198;GO:0005891;GO:0030018;GO:1901841;GO:0071872;GO:0086004;GO:0030552;GO:0032743;GO:0050852;GO:1901898	K13293-ko00230 Purine metabolism;ko04024 cAMP signaling pathway;ko05032 Morphine addiction	KOG3689-Cyclic nucleotide phosphodiesterase[T]
ENSG00000099953	14.8034	29.1153	-0.975849	5.27e-39	1.25e-37	down	MMP11	matrix metallopeptidase 11 [Source:HGNC Symbol;Acc:HGNC:7157]	GO:0071711;GO:0045599;GO:0030574;GO:0030199;GO:0030198;GO:0008237;GO:0005576;GO:0006508;GO:0008233;GO:0007275;GO:0005509;GO:0016787;GO:0046872;GO:0008270;GO:0005578;GO:0004222;GO:0031012;GO:0004252;GO:0005796;GO:0022617	-	KOG1565-Gelatinase A and related matrix metalloproteases[OW]
ENSG00000115641	271.789	332.682	-0.291658	5.63e-39	1.34e-37	-	FHL2	four and a half LIM domains 2 [Source:HGNC Symbol;Acc:HGNC:3703]	GO:0046872;GO:0008270;GO:0019216;GO:0005515;GO:0006355;GO:0006351;GO:0005737;GO:0005634;GO:0003713;GO:0045893;GO:0005925;GO:0042802;GO:0000122;GO:0005654;GO:0043066;GO:0008134;GO:0030521;GO:0050681;GO:0009725;GO:0031430;GO:0030018;GO:0060347;GO:0055015;GO:0055014;GO:0045892;GO:0006357;GO:0001649	K14380-ko04380 Osteoclast differentiation	-
ENSG00000173209	6.81606	11.5332	-0.758789	6.34e-39	1.5e-37	down	AHSA2	activator of HSP90 ATPase homolog 2 [Source:HGNC Symbol;Acc:HGNC:20437]	GO:0032781;GO:0051087;GO:0001671	-	-
ENSG00000008988	1038.68	1230.79	-0.244836	7.57e-39	1.79e-37	-	RPS20	ribosomal protein S20 [Source:HGNC Symbol;Acc:HGNC:10405]	GO:0005515;GO:0015935;GO:0005840;GO:0006412;GO:0003735;GO:0005622;GO:0030529;GO:0016020;GO:0005737;GO:0003723;GO:0022627;GO:0005829;GO:0070062;GO:0005654;GO:0031012;GO:0006413;GO:0006364;GO:0000184;GO:0019083;GO:0006614	K02969-ko03010 Ribosome	KOG0900-40S ribosomal protein S20[J]
ENSG00000265681	931.341	1079.24	-0.212637	7.78e-39	1.84e-37	-	RPL17	ribosomal protein L17 [Source:HGNC Symbol;Acc:HGNC:10307]	GO:0005840;GO:0006412;GO:0003735;GO:0005622;GO:0030529;GO:0005634;GO:0003723;GO:0015934;GO:0005829;GO:0005515;GO:0006413;GO:0006364;GO:0000184;GO:0019083;GO:0006614;GO:0022625	K02880-ko03010 Ribosome	KOG3353-60S ribosomal protein L22[J]
ENSG00000167600	0.51779	0.165319	1.64711	0.00473937	0.0129739	-	CYP2S1	cytochrome P450 family 2 subfamily S member 1 [Source:HGNC Symbol;Acc:HGNC:15654]	GO:0043231;GO:0005515;GO:0016705;GO:0005506;GO:0005789;GO:0031090;GO:0005783;GO:0055114;GO:0016491;GO:0004497;GO:0046872;GO:0016020;GO:0020037;GO:0016712;GO:0008392;GO:0019373;GO:0070330;GO:0008401;GO:0016021	K07420-ko00830 Retinol metabolism;ko00980 Metabolism of xenobiotics by cytochrome P450	KOG0156-Cytochrome P450 CYP2 subfamily[Q]
ENSG00000130309	195.151	158.628	0.298947	9.09e-39	2.14e-37	-	COLGALT1	collagen beta(1-O)galactosyltransferase 1 [Source:HGNC Symbol;Acc:HGNC:26182]	GO:0016757;GO:0005783;GO:0016740;GO:0016020;GO:0005788;GO:0050211	K11703-ko00310 Lysine degradation;ko00514 Other types of O-glycan biosynthesis	KOG4179-Lysyl hydrolase/glycosyltransferase family 25[O]
ENSG00000134759	14.7221	33.5958	-1.1903	9.44e-39	2.22e-37	down	ELP2	elongator acetyltransferase complex subunit 2 [Source:HGNC Symbol;Acc:HGNC:18248]	GO:0006355;GO:0006351;GO:0005829;GO:0005737;GO:0005634;GO:0000993;GO:0006357;GO:0006368;GO:0000123;GO:0033588;GO:0008023;GO:0046425;GO:0019901	-	-
ENSG00000160360	50.4454	55.9897	-0.150439	1.39e-38	3.27e-37	-	GPSM1	G protein signaling modulator 1 [Source:HGNC Symbol;Acc:HGNC:17858]	GO:0008277;GO:0050790;GO:0005092;GO:0030695;GO:0005654;GO:0005794;GO:0005886;GO:0005829;GO:0005789;GO:0005783;GO:0016020;GO:0005737;GO:0000139;GO:0007275;GO:0007399;GO:0030154	-	-
ENSG00000110321	352.01	304.624	0.208587	2.14e-38	5.02e-37	-	EIF4G2	eukaryotic translation initiation factor 4 gamma 2 [Source:HGNC Symbol;Acc:HGNC:3297]	GO:0030424;GO:0060999;GO:0045773;GO:0045727;GO:0007507;GO:0006413;GO:0003743;GO:0003723;GO:0005515;GO:0006446;GO:0006412;GO:0016020;GO:0005829;GO:0045296;GO:0006417;GO:0010507;GO:0005913;GO:0008135;GO:0007050;GO:0016281;GO:0008219;GO:0030307;GO:0034645	K03260-ko03013 RNA transport;ko05416 Viral myocarditis	-
ENSG00000080007	0.522135	0.0001	12.3502	2.38e-06	1.2e-05	-	DDX43	DEAD-box helicase 43 [Source:HGNC Symbol;Acc:HGNC:18677]	GO:0004386;GO:0016787;GO:0005524;GO:0000166;GO:0003723;GO:0003676;GO:0010501;GO:0004004;GO:0005622	-	KOG0336-ATP-dependent RNA helicase[A]
ENSG00000106123	0.522452	0.236705	1.14221	0.0142477	0.0340762	-	EPHB6	EPH receptor B6 [Source:HGNC Symbol;Acc:HGNC:3396]	GO:0005887;GO:0007169;GO:0005003;GO:0006468;GO:0005524;GO:0000166;GO:0004672;GO:0016021;GO:0016020;GO:0048013	-	-
ENSG00000074800	1941.53	1737.6	0.160093	3.08e-38	7.17e-37	-	ENO1	enolase 1 [Source:HGNC Symbol;Acc:HGNC:3350]	GO:0099738;GO:0009986;GO:0000015;GO:2001171;GO:1903298;GO:0061621;GO:0045933;GO:0010756;GO:0004634;GO:0001078;GO:0016020;GO:0000122;GO:0042803;GO:0005737;GO:0005634;GO:0005515;GO:0005886;GO:0005829;GO:0006355;GO:0006351;GO:0003677;GO:0006096;GO:0016829;GO:0046872;GO:0000287;GO:0003723;GO:0005615;GO:0045296;GO:0070062;GO:0009615;GO:0031430;GO:0030308;GO:0045892;GO:0006094;GO:0051020	K01689-ko01200 Carbon metabolism;ko01230 Biosynthesis of amino acids;ko00010 Glycolysis / Gluconeogenesis;ko00680 Methane metabolism;ko03018 RNA degradation;ko04066 HIF-1 signaling pathway	KOG2670-Enolase[G]
ENSG00000144063	59.3464	79.7301	-0.425963	3.73e-38	8.68e-37	-	MALL	mal, T-cell differentiation protein like [Source:HGNC Symbol;Acc:HGNC:6818]	GO:0005515;GO:0016020;GO:0016021;GO:0005886;GO:0045121;GO:0008104;GO:0042552;GO:0000139;GO:0042632;GO:0019911;GO:0001766;GO:0030136;GO:0031410	-	-
ENSG00000136732	7.48288	22.4904	-1.58764	3.73e-38	8.68e-37	down	GYPC	glycophorin C (Gerbich blood group) [Source:HGNC Symbol;Acc:HGNC:4704]	GO:0030863;GO:0016020;GO:0005886;GO:0016021;GO:0050900;GO:0005515;GO:0005887;GO:0004872;GO:0005102;GO:0042803;GO:0050839;GO:0007156;GO:0007157;GO:0005913;GO:0008037	K06576-ko05144 Malaria	-
ENSG00000188153	26.4716	36.4775	-0.462561	5.73e-38	1.33e-36	-	COL4A5	collagen type IV alpha 5 chain [Source:HGNC Symbol;Acc:HGNC:2207]	GO:0031594;GO:0005605;GO:0005604;GO:0005587;GO:0038063;GO:0007528;GO:0005581;GO:0005576;GO:0005578;GO:0005201;GO:0030574;GO:0030198;GO:0005788	K06237-ko04151 PI3K-Akt signaling pathway;ko04512 ECM-receptor interaction;ko04510 Focal adhesion;ko04974 Protein digestion and absorption;ko05200 Pathways in cancer;ko05222 Small cell lung cancer;ko04933 AGE-RAGE signaling pathway in diabetic complications;ko05146 Amoebiasis	-
ENSG00000068001	502.365	552.336	-0.13681	6.54e-38	1.52e-36	-	HYAL2	hyaluronoglucosaminidase 2 [Source:HGNC Symbol;Acc:HGNC:5321]	GO:0090575;GO:0046658;GO:0045121;GO:0031362;GO:0009986;GO:2001238;GO:0071560;GO:0060586;GO:0051607;GO:0048705;GO:0045944;GO:0042307;GO:0010259;GO:0009615;GO:0002244;GO:0050431;GO:0019899;GO:0001618;GO:0001105;GO:0016798;GO:0008152;GO:0005515;GO:0005886;GO:0005975;GO:0003824;GO:0016787;GO:0006366;GO:0005783;GO:0016020;GO:0005737;GO:0000139;GO:0004415;GO:0048471;GO:0031225;GO:0031410;GO:0005764;GO:…	K01197-ko00531 Glycosaminoglycan degradation	-
ENSG00000148400	97.3716	80.9342	0.266751	7.1e-38	1.64e-36	-	NOTCH1	notch 1 [Source:HGNC Symbol;Acc:HGNC:7881]	GO:0071944;GO:0031410;GO:0016324;GO:0009986;GO:0005912;GO:0005886;GO:0005794;GO:0005783;GO:0005737;GO:0005634;GO:0001669;GO:2000974;GO:1903849;GO:1902263;GO:1901201;GO:0090090;GO:0072602;GO:0072144;GO:0072044;GO:0072017;GO:0070986;GO:0061419;GO:0061384;GO:0061314;GO:0060982;GO:0060979;GO:0060956;GO:0060948;GO:0060843;GO:0060842;GO:0060768;GO:0060740;GO:0060548;GO:0060528;GO:0060411;GO:0060317;GO:…	K02599-ko04330 Notch signaling pathway;ko04919 Thyroid hormone signaling pathway;ko04320 Dorso-ventral axis formation;ko05206 MicroRNAs in cancer;ko05224 Breast cancer;ko01522 Endocrine resistance	-
ENSG00000065308	111.365	127.441	-0.194541	8.91e-38	2.06e-36	-	TRAM2	translocation associated membrane protein 2 [Source:HGNC Symbol;Acc:HGNC:16855]	GO:0015031;GO:0016021;GO:0016020;GO:0006810;GO:0045048;GO:0005515;GO:0032964	-	KOG1608-Protein transporter of the TRAM (translocating chain-associating membrane) superfamily[U]
ENSG00000183087	84.5416	110.86	-0.391004	1.03e-37	2.37e-36	-	GAS6	growth arrest specific 6 [Source:HGNC Symbol;Acc:HGNC:4168]	GO:0005622;GO:0005615;GO:2000533;GO:0085029;GO:0071363;GO:0071333;GO:0051897;GO:0043491;GO:0043277;GO:0043066;GO:0035690;GO:0032148;GO:0032008;GO:0031589;GO:0031100;GO:0010934;GO:0009267;GO:0007596;GO:0007167;GO:0007165;GO:0003104;GO:0001934;GO:0001764;GO:0048018;GO:0005576;GO:0005515;GO:0007155;GO:0005509;GO:0046872;GO:0005737;GO:0070588;GO:0050900;GO:2000273;GO:0070062;GO:0010628;GO:0044267;GO:…	-	-
ENSG00000172809	667.745	820.376	-0.296989	1.37e-37	3.16e-36	-	RPL38	ribosomal protein L38 [Source:HGNC Symbol;Acc:HGNC:10349]	GO:0005840;GO:0006412;GO:0003735;GO:0005622;GO:0030529;GO:0005925;GO:0005829;GO:0006413;GO:0003723;GO:0006364;GO:0000184;GO:0019083;GO:0006614;GO:0022625;GO:0033291;GO:0048318;GO:0042474;GO:0034463;GO:0006417;GO:0007605;GO:0001503;GO:0001501	K02923-ko03010 Ribosome	KOG3499-60S ribosomal protein L38[J]
ENSG00000129467	50.5543	35.9586	0.491497	1.44e-37	3.32e-36	-	ADCY4	adenylate cyclase 4 [Source:HGNC Symbol;Acc:HGNC:235]	GO:0030425;GO:0005622;GO:0007188;GO:0005515;GO:0005886;GO:0016829;GO:0035556;GO:0005524;GO:0000166;GO:0046872;GO:0016021;GO:0016020;GO:0005737;GO:0016849;GO:0006171;GO:0009190;GO:0007165;GO:0007193;GO:0004016;GO:0004383;GO:0003091;GO:0006182;GO:0007189;GO:0007190;GO:0034199;GO:0071377;GO:0008074	K08044-ko00230 Purine metabolism;ko04015 Rap1 signaling pathway;ko04020 Calcium signaling pathway;ko04072 Phospholipase D signaling pathway;ko04024 cAMP signaling pathway;ko04022 cGMP - PKG signaling pathway;ko04114 Oocyte meiosis;ko04540 Gap junction;ko04611 Platelet activation;ko04062 Chemokine signaling pathway;ko04911 Insulin secretion;ko04923 Regulation of lipolysis in adipocyte;ko04912 GnRH…	KOG3619-Adenylate/guanylate cyclase[C]
ENSG00000173530	151.762	119.997	0.338808	1.6e-37	3.67e-36	-	TNFRSF10D	TNF receptor superfamily member 10d [Source:HGNC Symbol;Acc:HGNC:11907]	GO:0016021;GO:0016020;GO:0006915;GO:0006955;GO:0050900;GO:0005886;GO:0005887;GO:0006954;GO:0097190;GO:0045569;GO:0033209;GO:0007165;GO:0005031;GO:0007275;GO:0032496;GO:0042127;GO:0042981;GO:0043066;GO:0004888	-	-
ENSG00000185551	348.827	303.397	0.201306	1.76e-37	4.02e-36	-	NR2F2	nuclear receptor subfamily 2 group F member 2 [Source:HGNC Symbol;Acc:HGNC:7976]	GO:0043401;GO:0030522;GO:0004879;GO:0003707;GO:0042803;GO:0043565;GO:0003700;GO:0006355;GO:0006351;GO:0003677;GO:0046872;GO:0008270;GO:0005634;GO:0045893;GO:0005515;GO:0000122;GO:0007165;GO:0003714;GO:0045892;GO:0006357;GO:0006629;GO:0010596;GO:0001937;GO:0001972;GO:0045736;GO:0060849;GO:0060707;GO:0060674;GO:0060173;GO:0048514;GO:0032355;GO:0030900;GO:0009956;GO:0009952;GO:0009566;GO:0007519;GO:…	-	KOG3575-FOG: Hormone receptors[T]
ENSG00000164611	49.4302	93.5944	-0.921029	1.86e-37	4.24e-36	down	PTTG1	pituitary tumor-transforming 1 [Source:HGNC Symbol;Acc:HGNC:9690]	GO:0006366;GO:0000981;GO:0005634;GO:0005829;GO:0051276;GO:0010951;GO:0051301;GO:0005737;GO:0007049;GO:0006281;GO:0006974;GO:0006355;GO:0004869;GO:0007059;GO:0006357;GO:0010466;GO:0005515;GO:0031145;GO:0017124;GO:0003700;GO:0007283;GO:0042787;GO:0030414;GO:0045143	K06635-ko04110 Cell cycle;ko04114 Oocyte meiosis;ko05166 HTLV-I infection	-
ENSG00000177054	53.0167	74.4748	-0.490305	2.05e-37	4.67e-36	-	ZDHHC13	zinc finger DHHC-type containing 13 [Source:HGNC Symbol;Acc:HGNC:18413]	GO:0030660;GO:0005794;GO:0000139;GO:0016409;GO:0015095;GO:0004871;GO:0019706;GO:0016746;GO:0005783;GO:0016740;GO:0016021;GO:0016020;GO:1903830;GO:0030659;GO:0031410;GO:0007165;GO:0043123	-	KOG0509-Ankyrin repeat and DHHC-type Zn-finger domain containing proteins[R]
ENSG00000241978	98.9233	115.778	-0.226981	2.53e-37	5.77e-36	-	AKAP2	A-kinase anchoring protein 2 [Source:HGNC Symbol;Acc:HGNC:372]	-	-	-
ENSG00000166710	431.226	354.562	0.282405	2.64e-37	6.01e-36	-	B2M	beta-2-microglobulin [Source:HGNC Symbol;Acc:HGNC:914]	GO:0006955;GO:0005576;GO:0005886;GO:0005829;GO:0005794;GO:0002376;GO:0002474;GO:0042612;GO:0009897;GO:0005615;GO:1904440;GO:0071283;GO:0055072;GO:0046686;GO:0045646;GO:0042493;GO:0042026;GO:0033216;GO:0033077;GO:0010977;GO:0006826;GO:0002481;GO:0002237;GO:0001916;GO:0005515;GO:0016020;GO:0005925;GO:0050776;GO:0042802;GO:0070062;GO:0044267;GO:0001895;GO:0002479;GO:0045087;GO:0043312;GO:0030670;GO:…	K08055-ko04612 Antigen processing and presentation	-
ENSG00000063438	9.7154	7.50689	0.372058	2.68e-37	6.1e-36	-	AHRR	aryl-hydrocarbon receptor repressor [Source:HGNC Symbol;Acc:HGNC:346]	GO:0006355;GO:0006351;GO:0003677;GO:0046983;GO:0005654;GO:0005829;GO:0005737;GO:0005634;GO:0000122;GO:0001191;GO:0006805;GO:0009410	-	KOG3560-Aryl-hydrocarbon receptor[K]
ENSG00000134057	26.6882	46.178	-0.791003	2.7e-37	6.11e-36	down	CCNB1	cyclin B1 [Source:HGNC Symbol;Acc:HGNC:1579]	GO:0016020;GO:0005759;GO:0005737;GO:0005634;GO:2000775;GO:0071456;GO:0071407;GO:0071398;GO:0071283;GO:0060623;GO:0060045;GO:0055015;GO:0051726;GO:0048565;GO:0048146;GO:0046680;GO:0045787;GO:0042493;GO:0042246;GO:0033129;GO:0031662;GO:0031442;GO:0010629;GO:0009636;GO:0009612;GO:0007283;GO:0006468;GO:0006461;GO:0001933;GO:0001701;GO:0001556;GO:0000278;GO:0061575;GO:0035173;GO:0019901;GO:0016301;GO:…	K05868-ko04068 FoxO signaling pathway;ko04110 Cell cycle;ko04115 p53 signaling pathway;ko04914 Progesterone-mediated oocyte maturation	KOG0653-Cyclin B and related kinase-activating proteins[D]
ENSG00000196517	0.52263	0.189044	1.46707	0.00644916	0.0170086	-	SLC6A9	solute carrier family 6 member 9 [Source:HGNC Symbol;Acc:HGNC:11056]	GO:0003333;GO:0055085;GO:0015293;GO:0005887;GO:0016020;GO:0016021;GO:0006810;GO:0005328;GO:0006836;GO:1903825;GO:0005283;GO:0045202;GO:0098793;GO:0005886;GO:0006865;GO:0005215;GO:0015375;GO:0061537;GO:0015816;GO:0015187	-	KOG3659-Sodium-neurotransmitter symporter[T]
ENSG00000111424	0.525576	0.24268	1.11484	0.00725541	0.0188856	-	VDR	vitamin D (1,25- dihydroxyvitamin D3) receptor [Source:HGNC Symbol;Acc:HGNC:12679]	GO:0043401;GO:0003707;GO:0005515;GO:0043565;GO:0006355;GO:0006351;GO:0003700;GO:0003677;GO:0005654;GO:0046872;GO:0008270;GO:0005634;GO:0045944;GO:0010628;GO:0008434;GO:0070561;GO:0007165;GO:0000122;GO:0006367;GO:0090575;GO:0043235;GO:0008285;GO:0010980;GO:0046697;GO:0045618;GO:0045892;GO:0070644;GO:0038186;GO:0046965;GO:1902098;GO:1902121;GO:0000902;GO:0010839;GO:0038183;GO:0060558;GO:0060745;GO:…	K08539-ko04978 Mineral absorption;ko04961 Endocrine and other factor-regulated calcium reabsorption;ko05152 Tuberculosis	KOG3575-FOG: Hormone receptors[T]
ENSG00000061918	0.533924	0.043047	3.63265	0.000568357	0.00194555	-	GUCY1B3	guanylate cyclase 1 soluble subunit beta [Source:HGNC Symbol;Acc:HGNC:4687]	GO:0016829;GO:0035556;GO:0005622;GO:0000166;GO:0020037;GO:0016849;GO:0009190;GO:0004383;GO:0006182;GO:0048786;GO:0043234;GO:0008074;GO:0099555;GO:0019934;GO:0007263;GO:0051879;GO:0047805;GO:0046982;GO:0043167;GO:0004016;GO:0006171;GO:0005515;GO:0005525;GO:0046872;GO:0005737;GO:0005886;GO:0004872;GO:0008015;GO:0071732;GO:0038060	K12319-ko00230 Purine metabolism;ko04022 cGMP - PKG signaling pathway;ko04540 Gap junction;ko04611 Platelet activation;ko04921 Oxytocin signaling pathway;ko04924 Renin secretion;ko04270 Vascular smooth muscle contraction;ko04970 Salivary secretion;ko04730 Long-term depression;ko04713 Circadian entrainment	KOG4171-Adenylate/guanylate kinase[F]
ENSG00000107954	0.536121	0.074393	2.84932	5.6e-07	3.09e-06	-	NEURL1	neuralized E3 ubiquitin protein ligase 1 [Source:HGNC Symbol;Acc:HGNC:7761]	GO:0097440;GO:0043204;GO:0043197;GO:0014069;GO:0005886;GO:0005737;GO:0090129;GO:0071230;GO:0060999;GO:0051491;GO:0048170;GO:0045741;GO:0030317;GO:0007595;GO:0007519;GO:0007420;GO:0007288;GO:0006513;GO:0061630;GO:0045183;GO:0004842;GO:0016567;GO:0016740;GO:0046872;GO:0008270;GO:0016020;GO:0048471;GO:0030054;GO:0045202;GO:0045211;GO:0007219;GO:0030425;GO:0042995;GO:0006417;GO:0008285;GO:0043065;GO:…	-	KOG4172-Predicted E3 ubiquitin ligase[O]
ENSG00000131747	6.8921	12.5321	-0.862609	5.1e-37	1.15e-35	down	TOP2A	topoisomerase (DNA) II alpha [Source:HGNC Symbol;Acc:HGNC:11989]	GO:0005634;GO:0000793;GO:0045944;GO:0042752;GO:0040016;GO:0030261;GO:0007059;GO:0006265;GO:0002244;GO:0003918;GO:0048511;GO:0003916;GO:0005515;GO:0042803;GO:0003677;GO:0006259;GO:0005730;GO:0016853;GO:0005524;GO:0000166;GO:0046872;GO:0005737;GO:0003723;GO:0006974;GO:0000287;GO:0005654;GO:0000712;GO:0006312;GO:0005814;GO:0003682;GO:0043065;GO:0008022;GO:0043130;GO:0019899;GO:0043234;GO:0046982;GO:…	K03164-ko01524 Platinum drug resistance	KOG0355-DNA topoisomerase type II[B]
ENSG00000170498	0.542284	0.0001	12.4048	0.0149595	0.035476	-	KISS1	KiSS-1 metastasis-suppressor [Source:HGNC Symbol;Acc:HGNC:6341]	GO:0043025;GO:0043005;GO:0016324;GO:0005737;GO:0005615;GO:0060124;GO:0060112;GO:0051482;GO:0050806;GO:0046697;GO:0043410;GO:0033686;GO:0008285;GO:0007204;GO:0007186;GO:0031773;GO:0005576;GO:0005515;GO:0007010	-	-
ENSG00000163468	275.861	391.057	-0.503436	7.41e-37	1.66e-35	-	CCT3	chaperonin containing TCP1 subunit 3 [Source:HGNC Symbol;Acc:HGNC:1616]	GO:0044297;GO:0043209;GO:0005832;GO:0002199;GO:1901998;GO:0046931;GO:0007339;GO:0005515;GO:0006457;GO:0005886;GO:0005829;GO:0005524;GO:0000166;GO:0005737;GO:0003723;GO:0005874;GO:0051082;GO:0061077;GO:0070062;GO:0005856;GO:0050821;GO:0032212;GO:1904874;GO:0044183;GO:0006458;GO:1904871	-	KOG0364-Chaperonin complex component, TCP-1 gamma subunit (CCT3)[O]
ENSG00000254692	0.092001	3.48717	-5.24426	7.5e-37	1.68e-35	-	AL136295.1	-	GO:0016021;GO:0016020;GO:0007034	-	-
ENSG00000157637	145.874	104.911	0.475554	8.28e-37	1.85e-35	-	SLC38A10	solute carrier family 38 member 10 [Source:HGNC Symbol;Acc:HGNC:28237]	GO:0060348;GO:0006814;GO:0006811;GO:0005794;GO:0016021;GO:0016020;GO:0006810;GO:0015171;GO:0003333;GO:0006865	-	KOG1305-Amino acid transporter protein[E]
ENSG00000089009	1106.77	1244.22	-0.168884	1.38e-36	3.09e-35	-	RPL6	ribosomal protein L6 [Source:HGNC Symbol;Acc:HGNC:10362]	GO:0005840;GO:0006412;GO:0003735;GO:0005622;GO:0030529;GO:0016020;GO:0005634;GO:0003723;GO:0005925;GO:0000027;GO:0005829;GO:0045296;GO:0003677;GO:0006413;GO:0006364;GO:0036464;GO:0006355;GO:0000184;GO:0019083;GO:0006614;GO:0002181;GO:0022625	K02934-ko03010 Ribosome	KOG1694-60s ribosomal protein L6[J]
ENSG00000197565	6.12835	11.159	-0.864642	1.66e-36	3.71e-35	down	COL4A6	collagen type IV alpha 6 chain [Source:HGNC Symbol;Acc:HGNC:2208]	GO:0005581;GO:0005576;GO:0007155;GO:0005578;GO:0005201;GO:0005604;GO:0030574;GO:0030198;GO:0005788;GO:0005587;GO:0071230;GO:0038063;GO:0005198	K06237-ko04151 PI3K-Akt signaling pathway;ko04512 ECM-receptor interaction;ko04510 Focal adhesion;ko04974 Protein digestion and absorption;ko05200 Pathways in cancer;ko05222 Small cell lung cancer;ko04933 AGE-RAGE signaling pathway in diabetic complications;ko05146 Amoebiasis	KOG3544-Collagens (type IV and type XIII), and related proteins[W]
ENSG00000124299	100.268	136.435	-0.44435	2.13e-36	4.73e-35	-	PEPD	peptidase D [Source:HGNC Symbol;Acc:HGNC:8840]	GO:0008233;GO:0006508;GO:0005515;GO:0016787;GO:0046872;GO:0030145;GO:0008237;GO:0016805;GO:0004177;GO:0070062;GO:0030574;GO:0006520;GO:0004181;GO:0102009	-	KOG2737-Putative metallopeptidase[R]
ENSG00000204262	83.5846	67.1421	0.316019	2.58e-36	5.72e-35	-	COL5A2	collagen type V alpha 2 chain [Source:HGNC Symbol;Acc:HGNC:2210]	GO:0031012;GO:0005615;GO:0005581;GO:0071230;GO:0043588;GO:0030199;GO:0001503;GO:0001501;GO:0046332;GO:0005576;GO:0046872;GO:0005578;GO:0005201;GO:0003674;GO:0030574;GO:0030198;GO:0005788;GO:0048592;GO:1903225;GO:0005588	K19721-ko04974 Protein digestion and absorption	KOG3544-Collagens (type IV and type XIII), and related proteins[W]
ENSG00000147853	23.8832	35.1916	-0.559236	3.18e-36	7.05e-35	-	AK3	adenylate kinase 3 [Source:HGNC Symbol;Acc:HGNC:17376]	GO:0005759;GO:0005739;GO:0005515;GO:0005525;GO:0006139;GO:0016310;GO:0016301;GO:0016740;GO:0005524;GO:0000166;GO:0019205;GO:0016776;GO:0007596;GO:0046039;GO:0046899;GO:0046033;GO:0046041;GO:0046051	K00944-ko00230 Purine metabolism	KOG3078-Adenylate kinase[F]
ENSG00000177469	986.997	1034.36	-0.0676189	3.41e-36	7.55e-35	-	CAVIN1	caveolae associated protein 1 [Source:HGNC Symbol;Acc:HGNC:9688]	GO:0005901;GO:0006363;GO:0006361;GO:0042134;GO:0005886;GO:0005739;GO:0005829;GO:0006355;GO:0006351;GO:0043231;GO:0005783;GO:0016020;GO:0005737;GO:0005634;GO:0003723;GO:0045121;GO:0005515;GO:0005654;GO:0043234;GO:0019843;GO:0006353	-	-
ENSG00000117009	0.545759	0.0001	12.414	5.62e-12	4.84e-11	-	KMO	kynurenine 3-monooxygenase [Source:HGNC Symbol;Acc:HGNC:6381]	GO:0005739;GO:0055114;GO:0016491;GO:0004497;GO:0016021;GO:0016020;GO:0005741;GO:0009435;GO:0019363;GO:0050660;GO:0071949;GO:0006569;GO:0005829;GO:0070062;GO:0004502;GO:0016174;GO:0009651;GO:0019674;GO:0019805;GO:0044550;GO:0070189;GO:0005743;GO:0019441	K00486-ko00380 Tryptophan metabolism	KOG2614-Kynurenine 3-monooxygenase and related flavoprotein monooxygenases[CR]
ENSG00000016082	0.547157	0.0001	12.4177	1.37e-06	7.16e-06	-	ISL1	ISL LIM homeobox 1 [Source:HGNC Symbol;Acc:HGNC:6132]	GO:0005634;GO:1901258;GO:0090090;GO:0090074;GO:0071657;GO:0071385;GO:0060913;GO:0060413;GO:0060384;GO:0060379;GO:0060037;GO:0055010;GO:0050728;GO:0048936;GO:0048935;GO:0048880;GO:0048762;GO:0048665;GO:0048663;GO:0045944;GO:0045766;GO:0045665;GO:0045597;GO:0043524;GO:0043388;GO:0035066;GO:0033147;GO:0032760;GO:0032755;GO:0032735;GO:0032731;GO:0032730;GO:0032729;GO:0032725;GO:0032024;GO:0031290;GO:…	K09370-ko04550 Signaling pathways regulating pluripotency of stem cells	KOG0490-Transcription factor, contains HOX domain[R]
ENSG00000002586	854.111	963.412	-0.173729	4.33e-36	9.53e-35	-	CD99	CD99 molecule (Xg blood group) [Source:HGNC Symbol;Acc:HGNC:7082]	GO:0007155;GO:0016021;GO:0016020;GO:0005925;GO:0050776;GO:0005886;GO:0005887;GO:0005515;GO:0005737	K06520-ko04514 Cell adhesion molecules (CAMs);ko04670 Leukocyte transendothelial migration	-
ENSG00000095637	0.551354	0.325865	0.758705	0.0136437	0.0327842	-	SORBS1	sorbin and SH3 domain containing 1 [Source:HGNC Symbol;Acc:HGNC:14565]	GO:0005515;GO:0005886;GO:0005813;GO:0005925;GO:0009967;GO:0007015;GO:0016020;GO:0005737;GO:0005634;GO:0006810;GO:0030054;GO:0005856;GO:0045121;GO:0008286;GO:0005829;GO:0005912;GO:0048041;GO:0016363;GO:0003779;GO:0006936;GO:0032869;GO:0090004;GO:0007160;GO:0001725;GO:0005158;GO:0005913;GO:0015758;GO:0045725;GO:0046326;GO:0046889;GO:0005899;GO:0043149;GO:0005070;GO:0008092;GO:0005915;GO:0005924	K06086-ko04520 Adherens junction;ko04910 Insulin signaling pathway;ko03320 PPAR signaling pathway	KOG4225-Sorbin and SH3 domain-containing protein[T]
ENSG00000188157	139.994	117.949	0.247199	6.79e-36	1.49e-34	-	AGRN	agrin [Source:HGNC Symbol;Acc:HGNC:329]	GO:0005509;GO:0005576;GO:0007165;GO:0007010;GO:0005515;GO:0005886;GO:0005829;GO:0016021;GO:0016020;GO:0043236;GO:0007275;GO:0005578;GO:0030054;GO:0045202;GO:0030154;GO:0007213;GO:0043113;GO:0043547;GO:0045944;GO:0070062;GO:0031012;GO:0043202;GO:0002162;GO:0005200;GO:0033691;GO:0035374;GO:0043395;GO:0001523;GO:0006024;GO:0006027;GO:0030198;GO:0030203;GO:0045162;GO:0045887;GO:0050808;GO:0051491;GO:…	-	-
ENSG00000175182	24.9551	43.8437	-0.813036	7.17e-36	1.57e-34	down	FAM131A	family with sequence similarity 131 member A [Source:HGNC Symbol;Acc:HGNC:28308]	GO:0005576	-	-
ENSG00000188229	433.549	497.024	-0.19712	1.1e-35	2.4e-34	-	TUBB4B	tubulin beta 4B class IVb [Source:HGNC Symbol;Acc:HGNC:20771]	GO:0043209;GO:0003924;GO:0007010;GO:0005200;GO:0015630;GO:0005525;GO:0000166;GO:0005737;GO:0005634;GO:0005856;GO:0005874;GO:0005576;GO:0007017;GO:0005829;GO:0070062;GO:0000086;GO:0097711;GO:0031012;GO:0043312;GO:0006928;GO:0035578;GO:1903561;GO:0051082;GO:0042288;GO:0003725;GO:0042267	K07375-ko04145 Phagosome;ko04540 Gap junction;ko05130 Pathogenic Escherichia coli infection	KOG1375-Beta tubulin[Z]
ENSG00000177697	544.423	619.699	-0.186838	1.38e-35	3.02e-34	-	CD151	CD151 molecule (Raph blood group) [Source:HGNC Symbol;Acc:HGNC:1630]	GO:0042098;GO:0016477;GO:0005515;GO:0016021;GO:0016020;GO:0005925;GO:0005886;GO:0005829;GO:0007166;GO:0005887;GO:0007155;GO:0005178;GO:0005604;GO:0031581	-	KOG3882-Tetraspanin family integral membrane protein[R]
ENSG00000112655	25.1682	37.1018	-0.559885	1.47e-35	3.22e-34	-	PTK7	protein tyrosine kinase 7 (inactive) [Source:HGNC Symbol;Acc:HGNC:9618]	GO:0005515;GO:0005887;GO:0007155;GO:0006468;GO:0005524;GO:0004672;GO:0016021;GO:0016020;GO:0016055;GO:0030054;GO:0005925;GO:0001736;GO:1904929;GO:0060026;GO:0007165;GO:0016477;GO:0005911;GO:0060070;GO:0031532;GO:0010976;GO:0071300;GO:0060071;GO:0005886;GO:0090179;GO:0090103;GO:0060976;GO:0060484;GO:0045198;GO:0042060;GO:0007507;GO:0003401;GO:0003281;GO:0001843	-	KOG1026-Nerve growth factor receptor TRKA and related tyrosine kinases[TU]
ENSG00000169814	9.80232	23.3441	-1.25186	1.8e-35	3.93e-34	down	BTD	biotinidase [Source:HGNC Symbol;Acc:HGNC:1122]	GO:0005576;GO:0006807;GO:0016810;GO:0016811;GO:0016787;GO:0005615;GO:0070062;GO:0005759;GO:0007417;GO:0006768;GO:0047708	K01435-ko00780 Biotin metabolism;ko04977 Vitamin digestion and absorption	KOG0806-Carbon-nitrogen hydrolase[E]
ENSG00000102265	614.421	489.444	0.328083	1.83e-35	3.99e-34	-	TIMP1	TIMP metallopeptidase inhibitor 1 [Source:HGNC Symbol;Acc:HGNC:11820]	GO:0031012;GO:0005615;GO:0005604;GO:0005578;GO:0051216;GO:0043434;GO:0043066;GO:0042060;GO:0034097;GO:0010033;GO:0007568;GO:0001775;GO:0002020;GO:0005581;GO:0005576;GO:0005515;GO:0010951;GO:0008083;GO:0046872;GO:0005125;GO:0030414;GO:0010466;GO:0008191;GO:0070062;GO:0044267;GO:0008284;GO:0002576;GO:0031093;GO:0005788;GO:0022617;GO:2001044;GO:0004857;GO:0043086;GO:0043687;GO:0009725;GO:0051045;GO:…	K16451-ko04066 HIF-1 signaling pathway	KOG4745-Metalloproteinase inhibitor TIMP and related proteins[R]
ENSG00000075426	38.4515	28.3225	0.44109	2.75e-35	5.98e-34	-	FOSL2	FOS like 2, AP-1 transcription factor subunit [Source:HGNC Symbol;Acc:HGNC:3798]	GO:0005515;GO:0043565;GO:0006355;GO:0006351;GO:0003700;GO:0003677;GO:0006357;GO:0006366;GO:0005654;GO:0005634;GO:0045944;GO:0001228;GO:0000977;GO:0008219;GO:0048146;GO:0045893;GO:0003334;GO:0003682	K09030-ko04380 Osteoclast differentiation	KOG1414-Transcriptional activator FOSB/c-Fos and related bZIP transcription factors[K]
ENSG00000108175	38.5932	47.806	-0.308846	2.93e-35	6.34e-34	-	ZMIZ1	zinc finger MIZ-type containing 1 [Source:HGNC Symbol;Acc:HGNC:16493]	GO:0048844;GO:0048589;GO:0048146;GO:0045944;GO:0045747;GO:0045582;GO:0007569;GO:0007296;GO:0003007;GO:0001701;GO:0001570;GO:0006355;GO:0006351;GO:0005654;GO:0046872;GO:0008270;GO:0043231;GO:0016607;GO:0005737;GO:0005634	-	KOG2169-Zn-finger transcription factor[K]
ENSG00000111596	27.6488	20.3145	0.444707	3.08e-35	6.67e-34	-	CNOT2	CCR4-NOT transcription complex subunit 2 [Source:HGNC Symbol;Acc:HGNC:7878]	GO:0005886;GO:0005829;GO:0005634;GO:0006355;GO:0005515;GO:0006351;GO:0016020;GO:0005737;GO:0007275;GO:0010606;GO:0000122;GO:0004535;GO:0000289;GO:0006417;GO:0006977;GO:0031047;GO:0033147;GO:0090503;GO:2000036;GO:0030014;GO:0030015;GO:0006357;GO:0000932;GO:0000288;GO:0001104;GO:0017148;GO:0001226;GO:0001829	K12605-ko03018 RNA degradation	KOG2151-Predicted transcriptional regulator[KDR]
ENSG00000159871	0.557281	0.213458	1.38445	0.0221014	0.0491855	-	LYPD5	LY6/PLAUR domain containing 5 [Source:HGNC Symbol;Acc:HGNC:26397]	GO:0005886;GO:0016020;GO:0031225;GO:0005576;GO:0006501;GO:0043236;GO:0007160	-	-
ENSG00000118257	274.167	234.583	0.224958	3.33e-35	7.18e-34	-	NRP2	neuropilin 2 [Source:HGNC Symbol;Acc:HGNC:8005]	GO:0030424;GO:1904835;GO:1903375;GO:1902285;GO:1901166;GO:0097491;GO:0097490;GO:0097374;GO:0061551;GO:0061549;GO:0050919;GO:0048846;GO:0036486;GO:0021828;GO:0021675;GO:0021649;GO:0021612;GO:0007507;GO:0007411;GO:0001764;GO:0001755;GO:0017154;GO:0046872;GO:0016020;GO:0016021;GO:0005021;GO:0001525;GO:0038084;GO:0071526;GO:0005576;GO:0007155;GO:0007275;GO:0007399;GO:0030154;GO:0005886;GO:0008201;GO:…	-	-
ENSG00000198840	6456.9	6903.4	-0.096466	3.53e-35	7.61e-34	-	MT-ND3	mitochondrially encoded NADH:ubiquinone oxidoreductase core subunit 3 [Source:HGNC Symbol;Acc:HGNC:7458]	GO:0005739;GO:0071385;GO:0009725;GO:0009642;GO:0006979;GO:0005515;GO:0055114;GO:0016491;GO:0016021;GO:0016020;GO:0070469;GO:0008137;GO:0031966;GO:0006120;GO:0032981;GO:0005747;GO:0005743	K03880-ko00190 Oxidative phosphorylation;ko05012 Parkinson's disease	KOG4662-NADH dehydrogenase subunit 3 and related proteins[C]
ENSG00000171236	0.559813	0.117123	2.25692	0.00030623	0.00110136	-	LRG1	leucine rich alpha-2-glycoprotein 1 [Source:HGNC Symbol;Acc:HGNC:29480]	GO:0005615;GO:0050873;GO:0045766;GO:0030511;GO:0001938;GO:0005160;GO:0005576;GO:0043231;GO:0016020;GO:0003674;GO:0008150;GO:0070062;GO:0043312;GO:1904813;GO:0035580;GO:1904724	-	KOG0619-FOG: Leucine rich repeat[R]
ENSG00000137154	2041.1	2194.68	-0.104659	5.42e-35	1.16e-33	-	RPS6	ribosomal protein S6 [Source:HGNC Symbol;Acc:HGNC:10429]	GO:0005515;GO:0005840;GO:0006412;GO:0003735;GO:0005622;GO:0030529;GO:0016020;GO:0005634;GO:0003723;GO:0022627;GO:0006364;GO:0042274;GO:0005730;GO:0005829;GO:0005654;GO:0043065;GO:0006413;GO:0036464;GO:0019901;GO:0000184;GO:0019083;GO:0042593;GO:0006614;GO:0030425;GO:0044297;GO:0031929;GO:0015935	K02991-ko03010 Ribosome;ko04066 HIF-1 signaling pathway;ko04151 PI3K-Akt signaling pathway;ko04150 mTOR signaling pathway;ko04910 Insulin signaling pathway;ko05205 Proteoglycans in cancer;ko01521 EGFR tyrosine kinase inhibitor resistance	KOG1646-40S ribosomal protein S6[J]
ENSG00000204370	49.4933	81.0361	-0.71133	5.45e-35	1.17e-33	down	SDHD	succinate dehydrogenase complex subunit D [Source:HGNC Symbol;Acc:HGNC:10683]	GO:0005739;GO:0005743;GO:0006099;GO:0055114;GO:0046872;GO:0016021;GO:0016020;GO:0020037;GO:0005740;GO:0006121;GO:0008177;GO:0048039;GO:0005749;GO:0000104;GO:0009055	K00237-ko01200 Carbon metabolism;ko00020 Citrate cycle (TCA cycle);ko00190 Oxidative phosphorylation;ko05010 Alzheimer's disease;ko05012 Parkinson's disease;ko05016 Huntington's disease;ko04932 Non-alcoholic fatty liver disease (NAFLD)	KOG4097-Succinate dehydrogenase membrane anchor subunit and related proteins[CU]
ENSG00000117586	17.8639	28.7052	-0.684265	8.29e-35	1.78e-33	down	TNFSF4	TNF superfamily member 4 [Source:HGNC Symbol;Acc:HGNC:11934]	GO:0006955;GO:0016020;GO:0016021;GO:0005125;GO:0005615;GO:0005164;GO:0005886;GO:0033209;GO:0005887;GO:0009986;GO:0007165;GO:0032689;GO:0032700;GO:0032729;GO:0032733;GO:0032735;GO:0032755;GO:0050729;GO:0071222;GO:0005102;GO:0043433;GO:0045892;GO:0032813;GO:0071380;GO:0008284;GO:0050727;GO:0002526;GO:0009615;GO:0002726;GO:0051024;GO:0050871;GO:0032736;GO:0032753;GO:0045630;GO:0045590;GO:0002215;GO:…	K05469-ko04060 Cytokine-cytokine receptor interaction	-
ENSG00000256349	0.0001	2.94841	-14.8477	8.58e-35	1.83e-33	-	AP002748.4	-	-	-	-
ENSG00000120549	0.560281	0.226532	1.30644	0.00643927	0.0169906	-	KIAA1217	KIAA1217 [Source:HGNC Symbol;Acc:HGNC:25428]	GO:0005737;GO:0007275;GO:0048706;GO:0003674;GO:0030334;GO:0034446;GO:0061001	-	-
ENSG00000179134	67.953	81.0859	-0.254913	1.29e-34	2.75e-33	-	SAMD4B	sterile alpha motif domain containing 4B [Source:HGNC Symbol;Acc:HGNC:25492]	GO:0006355;GO:0005829;GO:0003723;GO:0006351;GO:0005737;GO:0005634;GO:0003729;GO:0000932;GO:0017148;GO:0000289;GO:0030371;GO:0043488	-	KOG3791-Predicted RNA-binding protein involved in translational regulation[JT]
ENSG00000157578	0.565345	0.20012	1.49827	0.00686643	0.017998	-	LCA5L	LCA5L, lebercilin like [Source:HGNC Symbol;Acc:HGNC:1255]	GO:0005515	-	-
ENSG00000109501	55.4138	72.0432	-0.378617	1.66e-34	3.52e-33	-	WFS1	wolframin ER transmembrane glycoprotein [Source:HGNC Symbol;Acc:HGNC:12762]	GO:0005515;GO:0005783;GO:0005789;GO:0016021;GO:0016020;GO:0055074;GO:0030433;GO:0044267;GO:0050821;GO:0051117;GO:0005788;GO:0036498;GO:0034976;GO:0031625;GO:0051247;GO:0007605;GO:0001822;GO:0000122;GO:0043524;GO:0043687;GO:0030425;GO:0003091;GO:0006983;GO:0007601;GO:0022417;GO:0031398;GO:0032469;GO:0042593;GO:0043069;GO:0043433;GO:0045927;GO:0050877;GO:0051928;GO:1903892;GO:2000675;GO:0030176;GO:…	K14020-ko04141 Protein processing in endoplasmic reticulum	-
ENSG00000105640	2474.92	2664.22	-0.106331	1.74e-34	3.69e-33	-	RPL18A	ribosomal protein L18a [Source:HGNC Symbol;Acc:HGNC:10311]	GO:0005840;GO:0006412;GO:0003735;GO:0030529;GO:0016020;GO:0003723;GO:0005829;GO:0005515;GO:0006413;GO:0006364;GO:0000184;GO:0019083;GO:0006614;GO:0022625	K02882-ko03010 Ribosome	KOG0829-60S ribosomal protein L18A[J]
ENSG00000141429	55.5425	71.1248	-0.35676	1.77e-34	3.74e-33	-	GALNT1	polypeptide N-acetylgalactosaminyltransferase 1 [Source:HGNC Symbol;Acc:HGNC:4123]	GO:0005576;GO:0005794;GO:0016757;GO:0030246;GO:0016740;GO:0046872;GO:0016021;GO:0016020;GO:0006486;GO:0005789;GO:0032580;GO:0048471;GO:0000139;GO:0006493;GO:0016266;GO:0030145;GO:0004653;GO:0018242;GO:0018243	K00710-ko00512 Mucin type O-glycan biosynthesis	KOG3736-Polypeptide N-acetylgalactosaminyltransferase[O]
ENSG00000131620	0.577108	0.0001	12.4946	6.6e-09	4.42e-08	-	ANO1	anoctamin 1 [Source:HGNC Symbol;Acc:HGNC:21625]	GO:0005886;GO:0015705;GO:0006821;GO:0015111;GO:0005229;GO:0006811;GO:1903959;GO:0046983;GO:0098655;GO:0016021;GO:0016020;GO:0005737;GO:0006810;GO:0007275;GO:0005254;GO:0034707;GO:0005247;GO:0005515;GO:0070062;GO:0034220;GO:0016324;GO:0034605;GO:1902476;GO:0007200;GO:0035774;GO:0006812;GO:0050965;GO:0005227	-	KOG2514-Uncharacterized conserved protein[S]
ENSG00000215271	4.76137	9.4441	-0.988035	1.84e-34	3.88e-33	down	HOMEZ	homeobox and leucine zipper encoding [Source:HGNC Symbol;Acc:HGNC:20164]	GO:0006355;GO:0006351;GO:0003677;GO:0005829;GO:0005730;GO:0005634;GO:0003700;GO:0000122;GO:0003714	-	-
ENSG00000039560	124.613	98.5563	0.338439	1.89e-34	3.99e-33	-	RAI14	retinoic acid induced 14 [Source:HGNC Symbol;Acc:HGNC:14873]	GO:0001650;GO:0005829;GO:0005634;GO:0005737;GO:0005856;GO:0005938;GO:1901222;GO:0097190;GO:0005739	-	-
ENSG00000167671	112.852	81.9322	0.46193	2.01e-34	4.23e-33	-	UBXN6	UBX domain protein 6 [Source:HGNC Symbol;Acc:HGNC:14928]	GO:0005515;GO:0005737;GO:0005634;GO:0005856;GO:0005815;GO:0003674;GO:0008150;GO:0070062	K14011-ko04141 Protein processing in endoplasmic reticulum	KOG2699-Predicted ubiquitin regulatory protein[O]
ENSG00000081692	9.80854	20.9414	-1.09425	2.33e-34	4.9e-33	down	JMJD4	jumonji domain containing 4 [Source:HGNC Symbol;Acc:HGNC:25724]	GO:0005515	-	KOG2131-Uncharacterized conserved protein, contains JmjC domain[BT]
ENSG00000111642	102.459	82.3306	0.315541	2.38e-34	4.99e-33	-	CHD4	chromodomain helicase DNA binding protein 4 [Source:HGNC Symbol;Acc:HGNC:1919]	GO:0016818;GO:0008026;GO:0003677;GO:0006355;GO:0005634;GO:0005524;GO:0046872;GO:0008270;GO:0003676;GO:0008017;GO:0006325;GO:0051225;GO:0016581;GO:0043234;GO:0032993;GO:0072553;GO:0000122;GO:0008134;GO:0005515;GO:0000790;GO:0016569;GO:0006351;GO:0032508;GO:0004386;GO:0016575;GO:0016787;GO:0000166;GO:0016020;GO:0005737;GO:0005856;GO:0005654;GO:0005813;GO:0005815;GO:1901796;GO:0004407;GO:0006357;GO:…	K11643-ko05203 Viral carcinogenesis	KOG0383-Predicted helicase[R]
ENSG00000249931	0.589824	0.20937	1.49423	0.0173366	0.0399826	-	GOLGA8K	golgin A8 family member K [Source:HGNC Symbol;Acc:HGNC:38652]	GO:0005794	-	-
ENSG00000258539	0.592016	0.097187	2.6068	4.58e-06	2.22e-05	-	AC068896.1	-	GO:0008168;GO:0032259	-	-
ENSG00000154654	0.601011	0.033062	4.18415	4.63e-18	5.67e-17	-	NCAM2	neural cell adhesion molecule 2 [Source:HGNC Symbol;Acc:HGNC:7657]	GO:0030424;GO:0007608;GO:0007413;GO:0016604;GO:0005886;GO:0007155;GO:0016020;GO:0016021;GO:0007158	K06491-ko04514 Cell adhesion molecules (CAMs);ko05020 Prion diseases	-
ENSG00000187735	22.4766	37.6028	-0.742416	3.74e-34	7.8e-33	down	TCEA1	transcription elongation factor A1 [Source:HGNC Symbol;Acc:HGNC:11612]	GO:0005515;GO:0006351;GO:0006355;GO:0003677;GO:0005730;GO:0005634;GO:0046872;GO:0008270;GO:0003676;GO:0005654;GO:0006366;GO:0006368;GO:0006283;GO:0005669;GO:0003746;GO:0006414	-	KOG1105-Transcription elongation factor TFIIS/Cofactor of enhancer-binding protein Sp1[K]
ENSG00000186891	0.609345	0.0001	12.573	0.000718769	0.00240903	-	TNFRSF18	TNF receptor superfamily member 18 [Source:HGNC Symbol;Acc:HGNC:11914]	GO:0005576;GO:0005886;GO:0005887;GO:0043066;GO:0016021;GO:0016020;GO:0006915;GO:0006955;GO:0006954;GO:0097190;GO:0033209;GO:0005031;GO:0007165;GO:0045785;GO:0007275;GO:0032496;GO:0042127;GO:0042981;GO:0042531;GO:0002687	K05154-ko04060 Cytokine-cytokine receptor interaction	-
ENSG00000197122	39.004	51.127	-0.390464	3.86e-34	8.03e-33	-	SRC	SRC proto-oncogene, non-receptor tyrosine kinase [Source:HGNC Symbol;Acc:HGNC:11283]	GO:0048471;GO:0043005;GO:0032587;GO:0014069;GO:0005901;GO:0005886;GO:0005884;GO:0005737;GO:0005634;GO:0002102;GO:2000573;GO:1902533;GO:1900182;GO:0090263;GO:0086098;GO:0071803;GO:0071560;GO:0071498;GO:0071456;GO:0071398;GO:0071393;GO:0071375;GO:0071222;GO:0070542;GO:0070374;GO:0060491;GO:0060444;GO:0060065;GO:0051895;GO:0051602;GO:0051385;GO:0051222;GO:0050847;GO:0050731;GO:0050715;GO:0048477;GO:…	K05704-ko04015 Rap1 signaling pathway;ko04013 MAPK signaling pathway - fly;ko04012 ErbB signaling pathway;ko04370 VEGF signaling pathway;ko04144 Endocytosis;ko04810 Regulation of actin cytoskeleton;ko04510 Focal adhesion;ko04520 Adherens junction;ko04530 Tight junction;ko04540 Gap junction;ko04611 Platelet activation;ko04062 Chemokine signaling pathway;ko04912 GnRH signaling pathway;ko04915 Estro…	KOG0197-Tyrosine kinases[T]
ENSG00000184058	12.0582	24.3826	-1.01584	3.98e-34	8.26e-33	down	TBX1	T-box 1 [Source:HGNC Symbol;Acc:HGNC:11592]	GO:0042803;GO:0006355;GO:0006351;GO:0003700;GO:0003677;GO:0005634;GO:0007275;GO:0045893;GO:0045944;GO:0001934;GO:0007507;GO:0008283;GO:0006357;GO:0007517;GO:0007605;GO:0008284;GO:0043565;GO:0030855;GO:0030878;GO:0048538;GO:0060023;GO:0003151;GO:0060325;GO:0001525;GO:0045596;GO:0071300;GO:0044344;GO:0043410;GO:0050679;GO:0003007;GO:0001568;GO:0001708;GO:0001755;GO:0001945;GO:0002053;GO:0003148;GO:…	-	KOG3586-TBX1 and related T-box transcription factors[K]
ENSG00000185728	10.61	24.0585	-1.18112	4.69e-34	9.73e-33	down	YTHDF3	YTH N6-methyladenosine RNA binding protein 3 [Source:HGNC Symbol;Acc:HGNC:26465]	GO:0005515;GO:0005829;GO:0005737;GO:0003723;GO:0043022;GO:0045727;GO:0045948;GO:1990247;GO:0061157	-	-
ENSG00000178531	137.812	182.453	-0.404825	5.31e-34	1.1e-32	-	CTXN1	cortexin 1 [Source:HGNC Symbol;Acc:HGNC:31108]	GO:0016021;GO:0016020;GO:0031224	-	-
ENSG00000111859	22.0105	31.8709	-0.534051	5.58e-34	1.15e-32	-	NEDD9	neural precursor cell expressed, developmentally down-regulated 9 [Source:HGNC Symbol;Acc:HGNC:7733]	GO:0005634;GO:0000922;GO:0005515;GO:0005886;GO:0051301;GO:0005794;GO:0007155;GO:0005654;GO:0005829;GO:0005737;GO:0007049;GO:0030054;GO:0005856;GO:0007229;GO:0005925;GO:0042995;GO:0005819;GO:0007010;GO:0030027;GO:0040008;GO:0005938;GO:0007165;GO:0051017	-	-
ENSG00000122026	1135.89	1300.53	-0.195282	5.75e-34	1.19e-32	-	RPL21	ribosomal protein L21 [Source:HGNC Symbol;Acc:HGNC:10313]	GO:0005840;GO:0006412;GO:0003735;GO:0005622;GO:0030529;GO:0016020;GO:0003723;GO:0005829;GO:0005515;GO:0006413;GO:0006364;GO:0000184;GO:0019083;GO:0006614;GO:0022625	K02889-ko03010 Ribosome	KOG1732-60S ribosomal protein L21[J]
ENSG00000109133	11.6933	11.6428	0.0062484	6.98e-34	1.44e-32	-	TMEM33	transmembrane protein 33 [Source:HGNC Symbol;Acc:HGNC:25541]	GO:0042470;GO:0005789;GO:0005783;GO:0016021;GO:0016020;GO:0005634;GO:0005515;GO:0008150;GO:0070062;GO:0005643;GO:0030176;GO:0034976;GO:0005635;GO:0017056;GO:1903896;GO:1903899;GO:0034613;GO:0051292;GO:1903371	-	KOG4002-Uncharacterized integral membrane protein[S]
ENSG00000180398	122.824	134.24	-0.128231	9.22e-34	1.9e-32	-	MCFD2	multiple coagulation factor deficiency 2 [Source:HGNC Symbol;Acc:HGNC:18451]	GO:0005794;GO:0005509;GO:0005783;GO:0046872;GO:0015031;GO:0006810;GO:0000139;GO:0016192;GO:0005789;GO:0006888;GO:0048208;GO:0012507;GO:0033116;GO:0005793;GO:0018279	-	KOG4065-Uncharacterized conserved protein[S]
ENSG00000113845	20.7332	36.6681	-0.822587	1.02e-33	2.1e-32	down	TIMMDC1	translocase of inner mitochondrial membrane domain containing 1 [Source:HGNC Symbol;Acc:HGNC:1321]	GO:0005739;GO:0005515;GO:0005654;GO:0005634;GO:0016021;GO:0016020;GO:0031966;GO:0032981;GO:0005743	-	KOG4608-Uncharacterized conserved protein[S]
ENSG00000111077	51.5562	40.49	0.348581	1.05e-33	2.15e-32	-	TNS2	tensin 2 [Source:HGNC Symbol;Acc:HGNC:19737]	GO:0005515;GO:0004721;GO:0005886;GO:0035556;GO:0016787;GO:0005622;GO:0046872;GO:0016020;GO:0030054;GO:0006470;GO:0005925;GO:0008285;GO:0019900;GO:0048871;GO:0035264;GO:0032963;GO:0019725;GO:0014850;GO:0001822	-	KOG1930-Focal adhesion protein Tensin, contains PTB domain[TZ]
ENSG00000164292	8.98304	14.3568	-0.676455	1.08e-33	2.22e-32	down	RHOBTB3	Rho related BTB domain containing 3 [Source:HGNC Symbol;Acc:HGNC:18757]	GO:0003924;GO:0005525;GO:0005737;GO:0008584;GO:0005515;GO:0005794;GO:0016787;GO:0005524;GO:0000166;GO:0005829;GO:0016192;GO:0006810;GO:0017137;GO:0016887;GO:0070062;GO:0042147;GO:0032588	-	KOG0393-Ras-related small GTPase, Rho type[R]
ENSG00000144749	48.147	34.9823	0.460822	1.27e-33	2.6e-32	-	LRIG1	leucine rich repeats and immunoglobulin like domains 1 [Source:HGNC Symbol;Acc:HGNC:17360]	GO:0060384;GO:0032474;GO:0022405;GO:0007605;GO:0005886;GO:0016021;GO:0016020	-	KOG4194-Membrane glycoprotein LIG-1[T]
ENSG00000196440	3.03803	5.74321	-0.91872	1.29e-33	2.64e-32	down	ARMCX4	armadillo repeat containing, X-linked 4 [Source:HGNC Symbol;Acc:HGNC:28615]	GO:0016021;GO:0016020	-	-
ENSG00000144730	0.611222	0.267519	1.19206	2.57e-05	0.000111461	-	IL17RD	interleukin 17 receptor D [Source:HGNC Symbol;Acc:HGNC:17616]	GO:0005886;GO:0005794;GO:0007165;GO:0005654;GO:0016021;GO:0016020;GO:0005737;GO:0019221;GO:0000139;GO:0005887;GO:0000165;GO:0030368	-	-
ENSG00000101265	62.7164	47.5951	0.398031	1.4e-33	2.86e-32	-	RASSF2	Ras association domain family member 2 [Source:HGNC Symbol;Acc:HGNC:9883]	GO:0005737;GO:0005634;GO:1901223;GO:1901222;GO:0048872;GO:0046849;GO:0045670;GO:0045667;GO:0038168;GO:0001503;GO:0001501;GO:0005515;GO:0005694;GO:0006468;GO:0042981;GO:0007165;GO:0005654;GO:0005829;GO:0005794;GO:0007049;GO:0000775;GO:0000776;GO:0000777;GO:0043234;GO:0050821;GO:0004672;GO:0043065;GO:0045860;GO:0031954;GO:0033137;GO:0046330	K09851-ko04391 Hippo signaling pathway -fly;ko04392 Hippo signaling pathway - multiple species	KOG4239-Ras GTPase effector RASSF2[T]
ENSG00000141527	0.61253	0.257613	1.24958	0.00198744	0.00603712	-	CARD14	caspase recruitment domain family member 14 [Source:HGNC Symbol;Acc:HGNC:16446]	GO:0005886;GO:0042981;GO:0005737;GO:0006915;GO:0001934;GO:0043066;GO:0051092;GO:0007250;GO:0033209;GO:0050700	-	KOG0708-Membrane-associated guanylate kinase MAGUK (contains PDZ, SH3, HOOK and GUK domains)[F]
ENSG00000169715	71.8309	120.696	-0.748696	1.85e-33	3.75e-32	down	MT1E	metallothionein 1E [Source:HGNC Symbol;Acc:HGNC:7397]	GO:0008270;GO:0046872;GO:0005737;GO:0005634;GO:0048471;GO:0045926;GO:0071294;GO:0071276	K14739-ko04978 Mineral absorption;ko04212 Longevity regulating pathway - worm	-
ENSG00000242574	0.614943	0.0001	12.5862	0.00436366	0.0120873	-	HLA-DMB	major histocompatibility complex, class II, DM beta [Source:HGNC Symbol;Acc:HGNC:4935]	GO:0016021;GO:0016020;GO:0006955;GO:0005765;GO:0002376;GO:0005764;GO:0002504;GO:0019882;GO:0042613;GO:0005768;GO:0031902;GO:0042102;GO:0019886;GO:2001190;GO:0023026;GO:0002503;GO:0002399	K06752-ko04514 Cell adhesion molecules (CAMs);ko04145 Phagosome;ko04612 Antigen processing and presentation;ko04672 Intestinal immune network for IgA production;ko05310 Asthma;ko05322 Systemic lupus erythematosus;ko05323 Rheumatoid arthritis;ko05320 Autoimmune thyroid disease;ko05321 Inflammatiory bowel disease (IBD);ko05330 Allograft rejection;ko05332 Graft-versus-host disease;ko05416 Viral myoc…	-
ENSG00000124126	92.0996	105.746	-0.199341	2.26e-33	4.59e-32	-	PREX1	phosphatidylinositol-3,4,5-trisphosphate dependent Rac exchange factor 1 [Source:HGNC Symbol;Acc:HGNC:32594]	GO:0048471;GO:0043198;GO:0030426;GO:0005886;GO:1900026;GO:0072593;GO:0050773;GO:0045785;GO:0043547;GO:0030833;GO:0030593;GO:0030335;GO:0030217;GO:0007186;GO:0005515;GO:0035023;GO:0005089;GO:0005829;GO:0035556;GO:0016020;GO:0005737;GO:0005085;GO:0005096;GO:0051056;GO:0006801;GO:0006469;GO:0030041;GO:0019899;GO:0005543;GO:0043065;GO:0042119;GO:0032007;GO:0030676	K12365-ko04062 Chemokine signaling pathway	-
ENSG00000102755	29.4753	20.8314	0.500746	2.36e-33	4.78e-32	-	FLT1	fms related tyrosine kinase 1 [Source:HGNC Symbol;Acc:HGNC:3763]	GO:0004714;GO:0005576;GO:0005515;GO:0015629;GO:0005886;GO:0005887;GO:0018108;GO:0007169;GO:0004713;GO:0016310;GO:0016301;GO:0016740;GO:0006468;GO:0005524;GO:0000166;GO:0004672;GO:0016020;GO:0016021;GO:0005737;GO:0007275;GO:0005021;GO:0030154;GO:0005925;GO:0038084;GO:0048010;GO:0006935;GO:0005768;GO:0030335;GO:0005615;GO:0016477;GO:0046777;GO:0001525;GO:0019838;GO:0045766;GO:0035924;GO:0043235;GO:…	K05096-ko04014 Ras signaling pathway;ko04015 Rap1 signaling pathway;ko04066 HIF-1 signaling pathway;ko04151 PI3K-Akt signaling pathway;ko04060 Cytokine-cytokine receptor interaction;ko04144 Endocytosis;ko04510 Focal adhesion;ko05202 Transcriptional misregulation in cancers;ko05323 Rheumatoid arthritis	KOG0200-Fibroblast/platelet-derived growth factor receptor and related receptor tyrosine kinases[T]
ENSG00000149300	0.624656	0.0001	12.6088	0.000718769	0.00240903	-	C11orf52	chromosome 11 open reading frame 52 [Source:HGNC Symbol;Acc:HGNC:30531]	GO:0070062	-	-
ENSG00000111605	20.6569	30.1452	-0.545304	3.44e-33	6.94e-32	-	CPSF6	cleavage and polyadenylation specific factor 6 [Source:HGNC Symbol;Acc:HGNC:13871]	GO:0005515;GO:0005654;GO:0016020;GO:0016607;GO:0005634;GO:0006397;GO:0003723;GO:0003676;GO:0003729;GO:0005849;GO:0030529;GO:0006378;GO:0051262;GO:0042382	K14398-ko03015 mRNA surveillance pathway	KOG4849-mRNA cleavage factor I subunit/CPSF subunit[A]
ENSG00000161960	440.58	470.665	-0.0952986	3.97e-33	7.99e-32	-	EIF4A1	eukaryotic translation initiation factor 4A1 [Source:HGNC Symbol;Acc:HGNC:3282]	GO:0005524;GO:0003676;GO:0004386;GO:0016787;GO:0000166;GO:0005515;GO:0006413;GO:0006412;GO:0003743;GO:0016020;GO:0005737;GO:0003723;GO:0003729;GO:0005829;GO:0070062;GO:0004004;GO:0010501;GO:0000289;GO:0031012;GO:0016032;GO:0010468;GO:0003725;GO:0016281;GO:0008135;GO:0000339	K03257-ko03013 RNA transport	KOG0327-Translation initiation factor 4F, helicase subunit (eIF-4A) and related helicases[J]
ENSG00000172354	334.448	383.656	-0.198032	4.44e-33	8.92e-32	-	GNB2	G protein subunit beta 2 [Source:HGNC Symbol;Acc:HGNC:4398]	GO:0065009;GO:0044297;GO:0043234;GO:0043209;GO:0005246;GO:0007165;GO:0004871;GO:0005765;GO:0016020;GO:0005737;GO:0048471;GO:0005615;GO:0005925;GO:0005886;GO:0005515;GO:0005829;GO:0070062;GO:0006457;GO:0007186;GO:0003924;GO:0032403;GO:0031982;GO:0071377;GO:0051020	K04537-ko04014 Ras signaling pathway;ko04151 PI3K-Akt signaling pathway;ko04062 Chemokine signaling pathway;ko04724 Glutamatergic synapse;ko04727 GABAergic synapse;ko04725 Cholinergic synapse;ko04728 Dopaminergic synapse;ko04726 Serotonergic synapse;ko04723 Retrograde endocannabinoid signaling;ko04713 Circadian entrainment;ko05200 Pathways in cancer;ko05032 Morphine addiction;ko05034 Alcoholism	KOG0286-G-protein beta subunit[R]
ENSG00000080822	32.3436	29.3915	0.138081	4.44e-33	8.92e-32	-	CLDND1	claudin domain containing 1 [Source:HGNC Symbol;Acc:HGNC:1322]	GO:0016021;GO:0016020;GO:0009986;GO:0016324	-	-
ENSG00000116062	10.1063	15.4641	-0.613666	5.39e-33	1.08e-31	down	MSH6	mutS homolog 6 [Source:HGNC Symbol;Acc:HGNC:7329]	GO:0032301;GO:0000790;GO:0097193;GO:0045910;GO:0045830;GO:0045190;GO:0016447;GO:0016446;GO:0009411;GO:0008630;GO:0008340;GO:0006298;GO:0032137;GO:0003684;GO:0003682;GO:0003677;GO:0005515;GO:0005694;GO:0005654;GO:0005829;GO:0005524;GO:0000166;GO:0043231;GO:0005794;GO:0005634;GO:0030983;GO:0006281;GO:0006974;GO:0016032;GO:0035064;GO:0032405;GO:0016887;GO:0032142;GO:0051096;GO:0000287;GO:0000400;GO:…	K08737-ko03430 Mismatch repair;ko05200 Pathways in cancer;ko05210 Colorectal cancer;ko01524 Platinum drug resistance	KOG0217-Mismatch repair ATPase MSH6 (MutS family)[L]
ENSG00000160710	113.427	94.2257	0.267573	7.69e-33	1.54e-31	-	ADAR	adenosine deaminase, RNA specific [Source:HGNC Symbol;Acc:HGNC:225]	GO:0005737;GO:0005730;GO:0005634;GO:1900369;GO:0098586;GO:0061484;GO:0060339;GO:0060216;GO:0051607;GO:0045071;GO:0045070;GO:0044387;GO:0043066;GO:0035196;GO:0030218;GO:0006382;GO:0002566;GO:0002244;GO:0001701;GO:0001649;GO:0003726;GO:0005515;GO:0003677;GO:0016787;GO:0005654;GO:0046872;GO:0016020;GO:0006397;GO:0006396;GO:0003723;GO:0002376;GO:0045087;GO:0004000;GO:0031047;GO:0009615;GO:0060337;GO:…	K12968-ko04623 Cytosolic DNA-sensing pathway;ko05162 Measles;ko05164 Influenza A	KOG2777-tRNA-specific adenosine deaminase 1[A]
ENSG00000042493	47.8632	77.4887	-0.695069	1.07e-32	2.14e-31	down	CAPG	capping actin protein, gelsolin like [Source:HGNC Symbol;Acc:HGNC:1474]	GO:0042470;GO:0005576;GO:0005515;GO:0051693;GO:0051016;GO:0003779;GO:0005634;GO:0005737;GO:0005654;GO:0005730;GO:0045296;GO:0070062;GO:0005814;GO:0019904;GO:0006461;GO:0032403;GO:0072686;GO:0090543;GO:0008290	-	KOG0443-Actin regulatory proteins (gelsolin/villin family)[Z]
ENSG00000131323	11.6731	10.0639	0.214003	1.11e-32	2.21e-31	-	TRAF3	TNF receptor associated factor 3 [Source:HGNC Symbol;Acc:HGNC:12033]	GO:0035631;GO:0009898;GO:0050688;GO:0033209;GO:0032648;GO:0032088;GO:0030162;GO:0002224;GO:0001817;GO:0019901;GO:0005515;GO:0005739;GO:0016567;GO:0042981;GO:0007165;GO:0016740;GO:0046872;GO:0008270;GO:0005737;GO:0006915;GO:0008063;GO:0002376;GO:0045087;GO:0005768;GO:0005829;GO:0016579;GO:0031625;GO:0004871;GO:0019903;GO:0035666;GO:0031996;GO:0005164;GO:0032480;GO:0004842	K03174-ko04064 NF-kappa B signaling pathway;ko04668 TNF signaling pathway;ko04620 Toll-like receptor signaling pathway;ko04622 RIG-I-like receptor signaling pathway;ko05200 Pathways in cancer;ko05203 Viral carcinogenesis;ko05222 Small cell lung cancer;ko05160 Hepatitis C;ko05168 Herpes simplex infection;ko05169 Epstein-Barr virus infection	-
ENSG00000108448	5.9214	15.715	-1.40813	1.41e-32	2.82e-31	down	TRIM16L	tripartite motif containing 16 like [Source:HGNC Symbol;Acc:HGNC:32670]	GO:0005886;GO:0005829;GO:0005737	-	-
ENSG00000154102	28.8547	60.6048	-1.07063	1.8e-32	3.59e-31	down	C16orf74	chromosome 16 open reading frame 74 [Source:HGNC Symbol;Acc:HGNC:23362]	GO:0005515	-	-
ENSG00000185972	0.627271	0.191684	1.71036	0.011394	0.0279789	-	CCIN	calicin [Source:HGNC Symbol;Acc:HGNC:1568]	GO:0005737;GO:0005634;GO:0007275;GO:0030154;GO:0005856;GO:0007283;GO:0004842;GO:0031463;GO:0042787;GO:0015629;GO:0033150;GO:0003779	-	KOG4441-Proteins containing BTB/POZ and Kelch domains, involved in regulatory/signal transduction processes[TR]
ENSG00000104973	61.4378	65.4926	-0.0922062	2.37e-32	4.7e-31	-	MED25	mediator complex subunit 25 [Source:HGNC Symbol;Acc:HGNC:28845]	GO:0005654;GO:0005515;GO:0006355;GO:0006351;GO:0005634;GO:0000122;GO:0045944;GO:0042974;GO:0008134;GO:0006367;GO:0071158;GO:0048147;GO:0046965;GO:0035563;GO:2001178;GO:0044798	-	-
ENSG00000115306	152.269	131.482	0.211758	2.67e-32	5.3e-31	-	SPTBN1	spectrin beta, non-erythrocytic 1 [Source:HGNC Symbol;Acc:HGNC:11275]	GO:0043234;GO:0032437;GO:0031430;GO:0030863;GO:0030673;GO:0016020;GO:0014069;GO:0005886;GO:0005634;GO:0072661;GO:0007184;GO:0007182;GO:0032403;GO:0007010;GO:0005200;GO:0005515;GO:0043547;GO:0051693;GO:0003779;GO:0005737;GO:0003723;GO:0005856;GO:0005543;GO:0008091;GO:0005516;GO:0005829;GO:0045296;GO:0070062;GO:0000165;GO:0007411;GO:0006888;GO:0005088;GO:1903076;GO:0030506;GO:0005730;GO:0014731;GO:…	-	KOG0035-Ca2+-binding actin-bundling protein (actinin), alpha chain (EF-Hand protein superfamily)[Z]
ENSG00000108298	1892.34	2034.11	-0.104222	2.84e-32	5.61e-31	-	RPL19	ribosomal protein L19 [Source:HGNC Symbol;Acc:HGNC:10312]	GO:0022625;GO:0097421;GO:1990932;GO:0070180;GO:0003735;GO:0005515;GO:0005840;GO:0006412;GO:0005622;GO:0030529;GO:0016020;GO:0003723;GO:0005925;GO:0005829;GO:0006413;GO:0006364;GO:0000184;GO:0019083;GO:0006614	K02885-ko03010 Ribosome	KOG1696-60s ribosomal protein L19[J]
ENSG00000182272	10.4679	18.2444	-0.801477	3.26e-32	6.45e-31	down	B4GALNT4	beta-1,4-N-acetyl-galactosaminyltransferase 4 [Source:HGNC Symbol;Acc:HGNC:26315]	GO:0005794;GO:0016740;GO:0016021;GO:0016020;GO:0008376;GO:0032580;GO:0033842	K09657-ko00513 Various types of N-glycan biosynthesis	KOG3588-Chondroitin synthase 1[G]
ENSG00000164111	600.498	658.337	-0.132667	3.88e-32	7.65e-31	-	ANXA5	annexin A5 [Source:HGNC Symbol;Acc:HGNC:543]	GO:0072563;GO:0009897;GO:0010033;GO:0043086;GO:0007165;GO:0005515;GO:0005509;GO:0016020;GO:0005737;GO:0005544;GO:0005925;GO:0005576;GO:0005829;GO:0070062;GO:0050819;GO:0043066;GO:0002576;GO:0007596;GO:0007599;GO:0005622;GO:0005543;GO:0004859	-	KOG0819-Annexin[U]
ENSG00000144642	4.01855	3.45867	0.216457	3.93e-32	7.75e-31	-	RBMS3	RNA binding motif single stranded interacting protein 3 [Source:HGNC Symbol;Acc:HGNC:13427]	GO:0003723;GO:0003676;GO:0045727;GO:0003730;GO:0005737	-	KOG4733-FOG: RRM domain[R]
ENSG00000255529	6.89492	12.2917	-0.83408	3.99e-32	7.86e-31	down	POLR2M	RNA polymerase II subunit M [Source:HGNC Symbol;Acc:HGNC:14862]	GO:0043025;GO:0051685;GO:0005634;GO:0003899;GO:0016591;GO:0032774;GO:0005635	-	-
ENSG00000168172	5.33886	8.43326	-0.659559	4.61e-32	9.06e-31	down	HOOK3	hook microtubule tethering protein 3 [Source:HGNC Symbol;Acc:HGNC:23576]	GO:0034451;GO:0005813;GO:0005737;GO:0000242;GO:0097150;GO:0071539;GO:0050768;GO:0034454;GO:0022027;GO:0005515;GO:0005794;GO:0005829;GO:0015031;GO:0006810;GO:0005856;GO:0005874;GO:0008017;GO:0008333;GO:0051959;GO:0030705;GO:0042802;GO:0051645;GO:0007040;GO:0005801;GO:0007032;GO:0045022;GO:0030897;GO:0031122;GO:0070695	-	-
ENSG00000186010	123.778	175.244	-0.501612	4.61e-32	9.05e-31	-	NDUFA13	NADH:ubiquinone oxidoreductase subunit A13 [Source:HGNC Symbol;Acc:HGNC:17194]	GO:0016021;GO:0016020;GO:0005743;GO:0005739;GO:0005634;GO:0097191;GO:0005515;GO:0055114;GO:0005524;GO:0005737;GO:0006915;GO:0070469;GO:0005654;GO:0031966;GO:0070062;GO:0008137;GO:0030308;GO:0003954;GO:0006120;GO:0032981;GO:0005747;GO:0045892;GO:0097190;GO:2001243;GO:0072593;GO:0035458;GO:0043280;GO:0071300;GO:0045732;GO:0010952;GO:0005746;GO:0045039	K11353-ko00190 Oxidative phosphorylation;ko05010 Alzheimer's disease;ko05012 Parkinson's disease;ko05016 Huntington's disease;ko04932 Non-alcoholic fatty liver disease (NAFLD)	KOG3300-NADH:ubiquinone oxidoreductase, B16.6 subunit/cell death-regulatory protein[CD]
ENSG00000106624	104.501	104.554	-0.000731111	4.87e-32	9.54e-31	-	AEBP1	AE binding protein 1 [Source:HGNC Symbol;Acc:HGNC:303]	GO:0005615;GO:0006355;GO:0004180;GO:0003714;GO:0005576;GO:0006508;GO:0006351;GO:0003677;GO:0008270;GO:0005737;GO:0005634;GO:0004181;GO:0005516;GO:0000122;GO:0070062;GO:0031012;GO:0003700;GO:0001501;GO:0007517;GO:0000977;GO:0016485;GO:0006518;GO:0001227	-	KOG2649-Zinc carboxypeptidase[R]
ENSG00000142945	7.87111	17.3122	-1.13715	7.69e-32	1.5e-30	down	KIF2C	kinesin family member 2C [Source:HGNC Symbol;Acc:HGNC:6393]	GO:0003777;GO:0005524;GO:0000166;GO:0008017;GO:0003774;GO:0007018;GO:0000775;GO:0000278;GO:0005515;GO:0005813;GO:0005694;GO:0051301;GO:0005654;GO:0005829;GO:0016020;GO:0005737;GO:0005634;GO:0007049;GO:0005856;GO:0005874;GO:0007059;GO:0000776;GO:0000777;GO:0006890;GO:0016887;GO:0007062;GO:0019886;GO:0008283;GO:0051310;GO:0051315;GO:0005871;GO:0005881;GO:0019237;GO:0007080;GO:0051983;GO:0051010;GO:…	-	KOG0246-Kinesin-like protein[Z]
ENSG00000110344	15.8145	21.3827	-0.435198	8.14e-32	1.59e-30	-	UBE4A	ubiquitination factor E4A [Source:HGNC Symbol;Acc:HGNC:12499]	GO:0016567;GO:0004842;GO:0006511;GO:0000151;GO:0034450;GO:0005515;GO:0016740;GO:0005737;GO:0005634;GO:0000209;GO:0030433	K10596-ko04120 Ubiquitin mediated proteolysis	KOG2042-Ubiquitin fusion degradation protein-2[O]
ENSG00000152234	350.472	467.484	-0.415618	9e-32	1.76e-30	-	ATP5A1	ATP synthase, H+ transporting, mitochondrial F1 complex, alpha subunit 1, cardiac muscle [Source:HGNC Symbol;Acc:HGNC:823]	GO:0043209;GO:0016020;GO:0005743;GO:0005739;GO:0006629;GO:0046933;GO:0005524;GO:0045259;GO:0043536;GO:0006754;GO:0043532;GO:0042407;GO:0005515;GO:0005886;GO:0006811;GO:0015992;GO:0000166;GO:0006810;GO:0003723;GO:0099132;GO:0015986;GO:0045261;GO:0046034;GO:0070062;GO:0008180;GO:0005759;GO:0031012;GO:0016887;GO:0009790;GO:0001937;GO:0042288;GO:0022857;GO:0042776;GO:0005753;GO:0032559	K02132-ko00190 Oxidative phosphorylation;ko05010 Alzheimer's disease;ko05012 Parkinson's disease;ko05016 Huntington's disease	KOG1353-F0F1-type ATP synthase, alpha subunit[C]
ENSG00000177570	0.629007	0.379603	0.728585	0.00633236	0.0167467	-	SAMD12	sterile alpha motif domain containing 12 [Source:HGNC Symbol;Acc:HGNC:31750]	-	-	-
ENSG00000075415	378.088	423.237	-0.162743	9.33e-32	1.82e-30	-	SLC25A3	solute carrier family 25 member 3 [Source:HGNC Symbol;Acc:HGNC:10989]	GO:0055085;GO:0015293;GO:0005739;GO:0005743;GO:0016021;GO:0016020;GO:0006810;GO:0070062;GO:0035435;GO:0005887;GO:0006839;GO:0032403;GO:0015320;GO:0043209	-	KOG0767-Mitochondrial phosphate carrier protein[C]
ENSG00000122861	97.373	123.161	-0.338951	1e-31	1.95e-30	-	PLAU	plasminogen activator, urokinase [Source:HGNC Symbol;Acc:HGNC:9052]	GO:0042730;GO:0042127;GO:0031639;GO:0014909;GO:0001666;GO:0004252;GO:0005576;GO:0006508;GO:0008233;GO:0016787;GO:0008236;GO:0005925;GO:0005886;GO:0005515;GO:0070062;GO:0043312;GO:0035579;GO:0070821;GO:0009986;GO:0006935;GO:0007165;GO:0007596;GO:0007599;GO:0005615;GO:0010469;GO:0014910;GO:0030335;GO:0033628;GO:0061041;GO:2000097	-	-
ENSG00000013293	0.630076	0.336541	0.904744	0.000292146	0.00105481	-	SLC7A14	solute carrier family 7 member 14 [Source:HGNC Symbol;Acc:HGNC:29326]	GO:0005765;GO:0016020;GO:0016021;GO:0006810;GO:0015171;GO:0003333;GO:0005764;GO:0006865;GO:0010923	-	KOG1286-Amino acid transporters[E]
ENSG00000157368	0.631659	0.082144	2.94292	0.000810598	0.00268728	-	IL34	interleukin 34 [Source:HGNC Symbol;Acc:HGNC:28529]	GO:0008284;GO:0001934;GO:0005157;GO:0005615;GO:0005576;GO:0008083;GO:0005125;GO:0002376;GO:0006954;GO:0045087;GO:0045651;GO:0045657	-	-
ENSG00000173327	127.751	149.782	-0.22953	1.44e-31	2.78e-30	-	MAP3K11	mitogen-activated protein kinase kinase kinase 11 [Source:HGNC Symbol;Acc:HGNC:6850]	GO:0046777;GO:0043525;GO:0043065;GO:0008219;GO:0007256;GO:0006468;GO:0007254;GO:0048365;GO:0031434;GO:0005524;GO:0004709;GO:0004674;GO:0004706;GO:0005515;GO:0042803;GO:0016310;GO:0016301;GO:0005622;GO:0016740;GO:0000166;GO:0004672;GO:0016020;GO:0005737;GO:0005856;GO:0005874;GO:0005813;GO:0005815;GO:0008283;GO:0042802;GO:0046330;GO:0000187;GO:0043507;GO:0031435;GO:0007257;GO:0007017;GO:0018108;GO:…	K04419-ko04010 MAPK signaling pathway;ko04932 Non-alcoholic fatty liver disease (NAFLD)	KOG0192-Tyrosine kinase specific for activated (GTP-bound) p21cdc42Hs[T]
ENSG00000117122	144.053	98.1183	0.55401	1.72e-31	3.33e-30	-	MFAP2	microfibrillar associated protein 2 [Source:HGNC Symbol;Acc:HGNC:7033]	GO:0005576;GO:0005578;GO:0001527;GO:0030198;GO:0048048;GO:0048050	-	-
ENSG00000049089	0.633438	0.246999	1.3587	0.00797694	0.020525	-	COL9A2	collagen type IX alpha 2 chain [Source:HGNC Symbol;Acc:HGNC:2218]	GO:0005581;GO:0005576;GO:0005578;GO:0001501;GO:0030198;GO:0005788;GO:0030020;GO:0005594	K08131-ko04151 PI3K-Akt signaling pathway;ko04512 ECM-receptor interaction;ko04510 Focal adhesion;ko04974 Protein digestion and absorption	KOG3544-Collagens (type IV and type XIII), and related proteins[W]
ENSG00000177963	69.7853	51.7701	0.430805	2.08e-31	4.01e-30	-	RIC8A	RIC8 guanine nucleotide exchange factor A [Source:HGNC Symbol;Acc:HGNC:29550]	GO:0005515;GO:0043547;GO:0005886;GO:0016020;GO:0005737;GO:0005085;GO:0005096;GO:0007186;GO:0001965;GO:0071711;GO:0070586;GO:0042074;GO:0009416;GO:0008542;GO:0007369;GO:0007193;GO:0001944;GO:0001701	-	KOG4464-Signaling protein RIC-8/synembryn (regulates neurotransmitter secretion)[T]
ENSG00000115310	389.55	429.547	-0.141008	2.17e-31	4.17e-30	-	RTN4	reticulon 4 [Source:HGNC Symbol;Acc:HGNC:14085]	GO:1905580;GO:1905552;GO:0051897;GO:0033601;GO:0010634;GO:0071782;GO:0031625;GO:0050821;GO:0005515;GO:0005789;GO:0005783;GO:0016021;GO:0016020;GO:0003723;GO:0006915;GO:0007399;GO:0005886;GO:0045296;GO:0070062;GO:0005622;GO:0030176;GO:0042981;GO:0005635;GO:0071786;GO:0071787;GO:0050771;GO:0030517;GO:0007413;GO:0051292;GO:0021801;GO:0030308;GO:2000172;GO:0042995;GO:0014069;GO:0060317;GO:0051960	K20720-ko05010 Alzheimer's disease	KOG1792-Reticulon[U]
ENSG00000141552	84.1138	130.714	-0.635996	2.28e-31	4.39e-30	down	ANAPC11	anaphase promoting complex subunit 11 [Source:HGNC Symbol;Acc:HGNC:14452]	GO:0051301;GO:0004842;GO:0016567;GO:0005654;GO:0005730;GO:0046872;GO:0008270;GO:0005737;GO:0005634;GO:0007049;GO:0005680;GO:0005829;GO:0031145;GO:0043161;GO:0051437;GO:0051436;GO:0042787;GO:0051439;GO:0070979;GO:0000278;GO:0061630;GO:0034450;GO:0097602	K03358-ko04120 Ubiquitin mediated proteolysis;ko04110 Cell cycle;ko04111 Cell cycle - yeast;ko04113 Meiosis - yeast;ko04114 Oocyte meiosis;ko04914 Progesterone-mediated oocyte maturation;ko05166 HTLV-I infection	KOG1493-Anaphase-promoting complex (APC), subunit 11[DO]
ENSG00000068078	0.635172	0.301225	1.07631	0.00571219	0.0152902	-	FGFR3	fibroblast growth factor receptor 3 [Source:HGNC Symbol;Acc:HGNC:3690]	GO:0004714;GO:0018108;GO:0004713;GO:0008284;GO:0016310;GO:0016301;GO:0016740;GO:0005783;GO:0006468;GO:0005524;GO:0000166;GO:0004672;GO:0016021;GO:0016020;GO:0008543;GO:0005007;GO:0001501;GO:0005576;GO:0005515;GO:0043547;GO:0005886;GO:0005794;GO:0006915;GO:0036092;GO:0031410;GO:0005925;GO:0046854;GO:0005887;GO:0000165;GO:0060349;GO:0070374;GO:0046934;GO:0014066;GO:0048015;GO:0046777;GO:0005088;GO:…	K05094-ko04014 Ras signaling pathway;ko04015 Rap1 signaling pathway;ko04010 MAPK signaling pathway;ko04151 PI3K-Akt signaling pathway;ko04144 Endocytosis;ko04810 Regulation of actin cytoskeleton;ko04550 Signaling pathways regulating pluripotency of stem cells;ko05200 Pathways in cancer;ko05230 Central carbon metabolism in cancer;ko05206 MicroRNAs in cancer;ko05219 Bladder cancer;ko01521 EGFR tyro…	KOG0200-Fibroblast/platelet-derived growth factor receptor and related receptor tyrosine kinases[T]
ENSG00000242689	0.638561	0.129225	2.30494	0.00166156	0.00515499	-	CNTF	ciliary neurotrophic factor [Source:HGNC Symbol;Acc:HGNC:2169]	GO:0005615;GO:0048666;GO:0048644;GO:0046668;GO:0046533;GO:0008284;GO:0042531;GO:0005515;GO:0008083;GO:0005737;GO:0007275;GO:0007399;GO:0030154;GO:0005576;GO:0007165;GO:0005125;GO:0043524;GO:0030424;GO:0097058;GO:0010628;GO:0005138;GO:0070120;GO:0005127;GO:0040007;GO:0048143;GO:0048680	K05420-ko04630 Jak-STAT signaling pathway;ko04060 Cytokine-cytokine receptor interaction	-
ENSG00000204599	4.54394	11.7472	-1.3703	3.05e-31	5.84e-30	down	TRIM39	tripartite motif containing 39 [Source:HGNC Symbol;Acc:HGNC:10065]	GO:0005622;GO:0005829;GO:0046872;GO:0008270;GO:0005515;GO:0005739;GO:0016567;GO:0016740;GO:0005737;GO:0006915;GO:0042802;GO:2000059;GO:2001235	-	KOG2177-Predicted E3 ubiquitin ligase[O]
ENSG00000149380	97.6667	76.9633	0.343696	3.18e-31	6.08e-30	-	P4HA3	prolyl 4-hydroxylase subunit alpha 3 [Source:HGNC Symbol;Acc:HGNC:30135]	GO:0005515;GO:0031418;GO:0016705;GO:0005506;GO:0005783;GO:0055114;GO:0016491;GO:0046872;GO:0051213;GO:0016702;GO:0005788;GO:0004656;GO:0019511	K00472-ko00330 Arginine and proline metabolism	KOG1591-Prolyl 4-hydroxylase alpha subunit[E]
ENSG00000152661	181.495	146.859	0.305502	3.22e-31	6.15e-30	-	GJA1	gap junction protein alpha 1 [Source:HGNC Symbol;Acc:HGNC:4274]	GO:0045121;GO:0043234;GO:0016020;GO:0005922;GO:0005921;GO:0005916;GO:0005886;GO:0005794;GO:0005771;GO:0005770;GO:0005769;GO:0005768;GO:0005764;GO:0005741;GO:0005737;GO:2000987;GO:2000810;GO:2000279;GO:1905867;GO:0097755;GO:0071260;GO:0061045;GO:0060044;GO:0055085;GO:0051924;GO:0051259;GO:0048812;GO:0046697;GO:0045907;GO:0045732;GO:0043434;GO:0034405;GO:0032526;GO:0032496;GO:0032024;GO:0030308;GO:…	K07372-ko04540 Gap junction;ko05412 Arrhythmogenic right ventricular cardiomyopathy (ARVC)	-
ENSG00000198727	11437.5	11562.7	-0.0157061	3.4e-31	6.48e-30	-	MT-CYB	mitochondrially encoded cytochrome b [Source:HGNC Symbol;Acc:HGNC:7427]	GO:0043234;GO:0031305;GO:0016020;GO:0005743;GO:0005739;GO:0055093;GO:0051592;GO:0046689;GO:0046688;GO:0046686;GO:0045471;GO:0042538;GO:0042493;GO:0033762;GO:0033590;GO:0031100;GO:0015992;GO:0014070;GO:0010243;GO:0009725;GO:0009636;GO:0009408;GO:0007584;GO:0001666;GO:0032403;GO:0009055;GO:1902600;GO:0055114;GO:0016491;GO:0046872;GO:0016021;GO:0070469;GO:0022904;GO:0008121;GO:0006122;GO:0005750;GO:…	K00412-ko00190 Oxidative phosphorylation;ko02020 Two-component system;ko04260 Cardiac muscle contraction;ko05010 Alzheimer's disease;ko05012 Parkinson's disease;ko05016 Huntington's disease;ko04932 Non-alcoholic fatty liver disease (NAFLD)	KOG4663-Cytochrome b[C]
ENSG00000177666	112.88	139.668	-0.30721	3.49e-31	6.64e-30	-	PNPLA2	patatin like phospholipase domain containing 2 [Source:HGNC Symbol;Acc:HGNC:30802]	GO:0005829;GO:0005811;GO:0034389;GO:0019915;GO:0019433;GO:0010898;GO:0010891;GO:0004806;GO:0016787;GO:0005886;GO:0006629;GO:0016042;GO:0008152;GO:0005654;GO:0016021;GO:0016020;GO:0005737;GO:0005789;GO:0044267;GO:0005788;GO:0043687;GO:0036155;GO:0055088;GO:0004465;GO:0016411	K16816-ko00561 Glycerolipid metabolism;ko04923 Regulation of lipolysis in adipocyte	KOG3773-Adiponutrin and related vesicular transport proteins; predicted alpha/beta hydrolase[U]
ENSG00000012061	109.76	144.27	-0.394428	3.62e-31	6.89e-30	-	ERCC1	ERCC excision repair 1, endonuclease non-catalytic subunit [Source:HGNC Symbol;Acc:HGNC:3433]	GO:0005515;GO:0090305;GO:0006281;GO:0004519;GO:0003684;GO:0003677;GO:0016787;GO:0005654;GO:0005829;GO:0005737;GO:0005634;GO:0004518;GO:0006974;GO:0036297;GO:0008022;GO:0019904;GO:0006979;GO:0003697;GO:0006283;GO:0090656;GO:0000014;GO:1990599;GO:0000710;GO:0006289;GO:0006293;GO:0006295;GO:0006296;GO:0006303;GO:0006310;GO:0006312;GO:0032205;GO:0033683;GO:0061819;GO:0070911;GO:0070914;GO:1904431;GO:…	K10849-ko03420 Nucleotide excision repair;ko03460 Fanconi anemia pathway;ko01524 Platinum drug resistance	KOG2841-Structure-specific endonuclease ERCC1-XPF, ERCC1 component[L]
ENSG00000169213	5.52172	8.3871	-0.603055	4.17e-31	7.92e-30	down	RAB3B	RAB3B, member RAS oncogene family [Source:HGNC Symbol;Acc:HGNC:9778]	GO:0030141;GO:0008021;GO:0005829;GO:0018125;GO:0017157;GO:0030742;GO:0003924;GO:0005886;GO:0005525;GO:0000166;GO:0015031;GO:0016020;GO:0005737;GO:0006810;GO:0048471;GO:0005515;GO:0070062;GO:0019003;GO:0031489;GO:0031982;GO:0019882;GO:0051586;GO:0097494	K06108-ko04530 Tight junction	KOG0093-GTPase Rab3, small G protein superfamily[U]
ENSG00000089916	5.10877	7.3917	-0.532932	4.32e-31	8.19e-30	-	GPATCH2L	G-patch domain containing 2 like [Source:HGNC Symbol;Acc:HGNC:20210]	GO:0005515	-	-
ENSG00000176435	814.387	718.914	0.179894	4.5e-31	8.53e-30	-	CLEC14A	C-type lectin domain containing 14A [Source:HGNC Symbol;Acc:HGNC:19832]	GO:0030246;GO:0016021;GO:0016020;GO:0070062;GO:0031012;GO:0009897;GO:1990430	-	-
ENSG00000049323	32.231	40.3515	-0.324176	4.55e-31	8.61e-30	-	LTBP1	latent transforming growth factor beta binding protein 1 [Source:HGNC Symbol;Acc:HGNC:6714]	GO:0005615;GO:0005578;GO:0060976;GO:0035904;GO:0003281;GO:0005576;GO:0005509;GO:0005515;GO:0044267;GO:0031012;GO:0019838;GO:0005788;GO:0043687;GO:0035583;GO:0001527;GO:0050431;GO:0005024;GO:0050436;GO:0007178;GO:0043234	K19559-ko04350 TGF-beta signaling pathway	KOG1217-Fibrillins and related proteins containing Ca2+-binding EGF-like domains[T]
ENSG00000147533	32.3226	49.0653	-0.602159	5e-31	9.45e-30	down	GOLGA7	golgin A7 [Source:HGNC Symbol;Acc:HGNC:24876]	GO:0005515;GO:0005794;GO:0016020;GO:0000139;GO:0005576;GO:0070062;GO:0050821;GO:0043312;GO:0005795;GO:1904724;GO:0006612;GO:0043001;GO:0019706;GO:0018230;GO:0002178;GO:0031228	-	KOG4069-Uncharacterized conserved protein[S]
ENSG00000160789	273.077	314.316	-0.202908	5.21e-31	9.82e-30	-	LMNA	lamin A/C [Source:HGNC Symbol;Acc:HGNC:6636]	GO:0005654;GO:0005635;GO:0008285;GO:0005882;GO:0005515;GO:0005198;GO:0016607;GO:0005634;GO:0005829;GO:0031012;GO:0031965;GO:0036498;GO:0034504;GO:0071456;GO:0007077;GO:0005652;GO:0007084;GO:0030334;GO:0030951;GO:0090343;GO:0005638;GO:2001237;GO:1900180;GO:0090201;GO:0072201;GO:0055015;GO:0035105;GO:0010628;GO:0006998;GO:0006997	K12641-ko04210 Apoptosis;ko05410 Hypertrophic cardiomyopathy (HCM);ko05412 Arrhythmogenic right ventricular cardiomyopathy (ARVC);ko05414 Dilated cardiomyopathy (DCM)	KOG0977-Nuclear envelope protein lamin, intermediate filament superfamily[DY]
ENSG00000188215	20.7628	13.9097	0.577905	5.23e-31	9.85e-30	-	DCUN1D3	defective in cullin neddylation 1 domain containing 3 [Source:HGNC Symbol;Acc:HGNC:28734]	GO:0005886;GO:0016020;GO:0048471;GO:0000151;GO:0003674;GO:0043065;GO:0030308;GO:0010332;GO:0043687;GO:0010225;GO:0031624;GO:2000134;GO:0097602;GO:0032182;GO:0045116;GO:0051443	-	KOG3077-Uncharacterized conserved protein[S]
ENSG00000164932	123.932	83.7779	0.56491	5.8e-31	1.09e-29	-	CTHRC1	collagen triple helix repeat containing 1 [Source:HGNC Symbol;Acc:HGNC:18831]	GO:0005737;GO:0005615;GO:0005578;GO:0090177;GO:0090103;GO:0090090;GO:0060122;GO:0060071;GO:0045669;GO:0043932;GO:0033690;GO:0032092;GO:0016477;GO:0017147;GO:0005109;GO:0005581;GO:0005576	-	-
ENSG00000072501	22.4626	15.1608	0.567178	6.17e-31	1.16e-29	-	SMC1A	structural maintenance of chromosomes 1A [Source:HGNC Symbol;Acc:HGNC:11111]	GO:0030893;GO:0008278;GO:0005634;GO:0072423;GO:0051321;GO:0019827;GO:0036033;GO:0032403;GO:0003682;GO:0005694;GO:0051276;GO:0005515;GO:0006281;GO:0051301;GO:0005654;GO:0005829;GO:0005524;GO:0000166;GO:0003723;GO:0007049;GO:0006974;GO:0000775;GO:0000776;GO:0000777;GO:0007064;GO:0007052;GO:0007062;GO:0046982;GO:0000794;GO:0009314;GO:0000070;GO:0032876	K06636-ko04110 Cell cycle;ko04111 Cell cycle - yeast;ko04113 Meiosis - yeast;ko04114 Oocyte meiosis	KOG0018-Structural maintenance of chromosome protein 1 (sister chromatid cohesion complex Cohesin, subunit SMC1)[D]
ENSG00000158467	8.21021	14.0942	-0.77961	6.83e-31	1.28e-29	down	AHCYL2	adenosylhomocysteinase like 2 [Source:HGNC Symbol;Acc:HGNC:22204]	GO:0043231;GO:0043005;GO:0005829;GO:0006730;GO:0016787;GO:0005783;GO:0005737;GO:0005515;GO:0033353;GO:0004013	K01251-ko00270 Cysteine and methionine metabolism	KOG1370-S-adenosylhomocysteine hydrolase[H]
ENSG00000157510	53.4021	38.5788	0.469087	7.83e-31	1.47e-29	-	AFAP1L1	actin filament associated protein 1 like 1 [Source:HGNC Symbol;Acc:HGNC:26714]	GO:0005515;GO:0005737;GO:0030054;GO:0042995;GO:0002102;GO:0071437	-	-
ENSG00000279686	0.0001	8.98788	-16.4557	8.96e-31	1.67e-29	down	AC142391.1	-	-	-	-
ENSG00000283765	0.0001	2.93249	-14.8398	8.96e-31	1.67e-29	-	AC131160.1	-	-	-	-
ENSG00000103145	38.6065	76.8761	-0.993691	1.04e-30	1.94e-29	down	HCFC1R1	host cell factor C1 regulator 1 [Source:HGNC Symbol;Acc:HGNC:21198]	GO:0005654;GO:0005737;GO:0005634	-	-
ENSG00000135390	421.533	426.607	-0.0172622	1.17e-30	2.19e-29	-	ATP5G2	ATP synthase, H+ transporting, mitochondrial Fo complex subunit C2 (subunit 9) [Source:HGNC Symbol;Acc:HGNC:842]	GO:0042407;GO:0006811;GO:0005739;GO:0016021;GO:0016020;GO:0006810;GO:0015078;GO:0015991;GO:0015992;GO:0015986;GO:0008289;GO:0031966;GO:0045263;GO:0033177;GO:0005215;GO:0005741;GO:0046933;GO:0006754;GO:0042776;GO:0000276;GO:0005753	K02128-ko00190 Oxidative phosphorylation;ko05010 Alzheimer's disease;ko05012 Parkinson's disease;ko05016 Huntington's disease	KOG3025-Mitochondrial F1F0-ATP synthase, subunit c/ATP9/proteolipid[C]
ENSG00000084234	1111.21	1173.15	-0.0782562	1.22e-30	2.27e-29	-	APLP2	amyloid beta precursor like protein 2 [Source:HGNC Symbol;Acc:HGNC:598]	GO:0008201;GO:0046914;GO:0005515;GO:0005886;GO:0010951;GO:0004867;GO:0003677;GO:0016021;GO:0016020;GO:0005634;GO:0007186;GO:0030414;GO:0010466;GO:0042802;GO:0070062;GO:0044267;GO:0002576;GO:0005788;GO:0031092;GO:0043687	-	KOG3540-Beta amyloid precursor protein[R]
ENSG00000171791	0.642939	0.225832	1.50943	0.000758333	0.0025276	-	BCL2	BCL2, apoptosis regulator [Source:HGNC Symbol;Acc:HGNC:990]	GO:0043209;GO:0031966;GO:0016020;GO:0031965;GO:0005829;GO:0005789;GO:0005783;GO:0005737;GO:0005739;GO:0005634;GO:0005622;GO:2001234;GO:2000378;GO:2000134;GO:0097192;GO:0072593;GO:0071456;GO:0071310;GO:0051881;GO:0051726;GO:0051402;GO:0051384;GO:0050790;GO:0048873;GO:0048753;GO:0048743;GO:0048599;GO:0048589;GO:0048546;GO:0048545;GO:0048538;GO:0048536;GO:0048087;GO:0048070;GO:0048066;GO:0048041;GO:…	K02161-ko04141 Protein processing in endoplasmic reticulum;ko04340 Hedgehog signaling pathway;ko04630 Jak-STAT signaling pathway;ko04064 NF-kappa B signaling pathway;ko04066 HIF-1 signaling pathway;ko04071 Sphingolipid signaling pathway;ko04151 PI3K-Akt signaling pathway;ko04210 Apoptosis;ko04215 Apoptosis - multiple species;ko04510 Focal adhesion;ko04261 Adrenergic signaling in cardiomyocytes;ko…	KOG4728-Anti-apoptotic Bcl-2 family proteins, prevent opening of mitochondrial porin channel[T]
ENSG00000152076	0.647034	0.086816	2.89781	0.00300886	0.00873274	-	CCDC74B	coiled-coil domain containing 74B [Source:HGNC Symbol;Acc:HGNC:25267]	-	-	-
ENSG00000164587	1324.29	1415.23	-0.0958179	1.38e-30	2.56e-29	-	RPS14	ribosomal protein S14 [Source:HGNC Symbol;Acc:HGNC:10387]	GO:0005739;GO:0005515;GO:0005840;GO:0006412;GO:0003735;GO:0030529;GO:0016020;GO:0003723;GO:0030218;GO:0000028;GO:0022627;GO:0005925;GO:0005730;GO:0000462;GO:0000122;GO:0005829;GO:0070062;GO:0005654;GO:0031012;GO:0006413;GO:0006364;GO:0048027;GO:0000184;GO:0019083;GO:0006417;GO:0006614;GO:0030490;GO:0045182;GO:0070181	K02955-ko03010 Ribosome	KOG0407-40S ribosomal protein S14[J]
ENSG00000143870	454.672	388.767	0.225921	1.5e-30	2.78e-29	-	PDIA6	protein disulfide isomerase family A member 6 [Source:HGNC Symbol;Acc:HGNC:30168]	GO:0015037;GO:0042470;GO:0005515;GO:0055114;GO:0005886;GO:0045454;GO:0016853;GO:0005783;GO:0005829;GO:0016020;GO:0005615;GO:0003756;GO:0005788;GO:0005789;GO:0070062;GO:0044267;GO:0036498;GO:0005793;GO:0006457;GO:0043687;GO:0034976;GO:0043277;GO:0034663	K09584-ko04141 Protein processing in endoplasmic reticulum	KOG0191-Thioredoxin/protein disulfide isomerase[O]
ENSG00000254979	0.652088	0.0001	12.6709	0.00805353	0.0206627	-	AP000781.2	-	GO:0006955;GO:0016021;GO:0016020	-	-
ENSG00000150938	243.693	211.642	0.203437	1.52e-30	2.8e-29	-	CRIM1	cysteine rich transmembrane BMP regulator 1 [Source:HGNC Symbol;Acc:HGNC:2359]	GO:0001558;GO:0005520;GO:0043086;GO:0005576;GO:0005886;GO:0010951;GO:0004867;GO:0016021;GO:0016020;GO:0070062;GO:0004857;GO:0007399;GO:0005010;GO:0048009;GO:0030165	-	-
ENSG00000149050	0.65528	0.0001	12.6779	3.18e-08	2e-07	-	ZNF214	zinc finger protein 214 [Source:HGNC Symbol;Acc:HGNC:13006]	GO:0008270;GO:0005622;GO:0006355;GO:0006351;GO:0003677;GO:0046872;GO:0005634;GO:0003676	-	KOG1721-FOG: Zn-finger[R]
ENSG00000170619	20.2649	37.4635	-0.886505	1.82e-30	3.35e-29	down	COMMD5	COMM domain containing 5 [Source:HGNC Symbol;Acc:HGNC:17902]	GO:0005515;GO:0006355;GO:0006351;GO:0005654;GO:0005829;GO:0005737;GO:0005634	-	-
ENSG00000100280	160.771	138.97	0.210236	1.89e-30	3.48e-29	-	AP1B1	adaptor related protein complex 1 beta 1 subunit [Source:HGNC Symbol;Acc:HGNC:554]	GO:0005515;GO:0030131;GO:0005794;GO:0005829;GO:0043231;GO:0030117;GO:0016192;GO:0015031;GO:0006886;GO:0008565;GO:0016020;GO:0006810;GO:0031410;GO:0019886;GO:0005215;GO:0032588;GO:0030665;GO:0000139;GO:0005765;GO:0050690;GO:0030659;GO:0030669;GO:0019901;GO:0007507;GO:0007368	-	-
ENSG00000007545	22.0131	15.7067	0.486982	2.78e-30	5.1e-29	-	CRAMP1	cramped chromatin regulator homolog 1 [Source:HGNC Symbol;Acc:HGNC:14122]	GO:0003677;GO:0005634;GO:0003682	-	-
ENSG00000175390	82.2389	510.043	-2.63272	2.83e-30	5.19e-29	down	EIF3F	eukaryotic translation initiation factor 3 subunit F [Source:HGNC Symbol;Acc:HGNC:3275]	GO:0071541;GO:0005852;GO:0016579;GO:0006413;GO:0031369;GO:0004843;GO:0003743;GO:0006508;GO:0008234;GO:0008233;GO:0005515;GO:0016787;GO:0006412;GO:0016020;GO:0005737;GO:0036459;GO:0005829;GO:0075522	K03249-ko03013 RNA transport	KOG2975-Translation initiation factor 3, subunit f (eIF-3f)[J]
ENSG00000178209	115.265	125.941	-0.127799	3.72e-30	6.81e-29	-	PLEC	plectin [Source:HGNC Symbol;Acc:HGNC:9069]	GO:0008092;GO:0005515;GO:0005856;GO:0045111;GO:0005925;GO:0003779;GO:0005829;GO:0005737;GO:0003723;GO:0030054;GO:0045296;GO:0070062;GO:0042383;GO:0031012;GO:0005886;GO:0008307;GO:0030506;GO:0031581;GO:0030056;GO:0043034;GO:0016528;GO:0043292;GO:0005903	-	KOG0516-Dystonin, GAS (Growth-arrest-specific protein), and related proteins[Z]
ENSG00000159167	15.2007	23.816	-0.647789	4.12e-30	7.54e-29	down	STC1	stanniocalcin 1 [Source:HGNC Symbol;Acc:HGNC:11373]	GO:0016324;GO:0005737;GO:0005615;GO:0071456;GO:0071385;GO:0071320;GO:0046697;GO:0033280;GO:0014070;GO:0007566;GO:0001503;GO:0005576;GO:0005634;GO:0005179;GO:0060348;GO:0010596;GO:0030336;GO:0090280;GO:0006874;GO:0044070;GO:0001886;GO:0035988;GO:0003421;GO:0051926;GO:0086004;GO:1903403	-	-
ENSG00000172757	1585.58	1384.45	0.195704	4.26e-30	7.78e-29	-	CFL1	cofilin 1 [Source:HGNC Symbol;Acc:HGNC:1874]	GO:0015629;GO:0003779;GO:0005622;GO:0030042;GO:0005515;GO:0005886;GO:0016020;GO:0005737;GO:0005634;GO:0005615;GO:0005856;GO:0005925;GO:0042995;GO:0007010;GO:0051015;GO:0070062;GO:0009615;GO:0022604;GO:0031012;GO:0043066;GO:0007266;GO:0016363;GO:0031982;GO:0030036;GO:0032587;GO:0044794;GO:0031258;GO:0061001;GO:0097060;GO:0090732;GO:0043197;GO:0043025;GO:0043005;GO:0031966;GO:0031252;GO:0030864;GO:…	K05765-ko04810 Regulation of actin cytoskeleton;ko04666 Fc gamma R-mediated phagocytosis;ko04360 Axon guidance;ko05133 Pertussis	KOG1735-Actin depolymerizing factor[Z]
ENSG00000011304	148.998	120.431	0.30709	4.42e-30	8.06e-29	-	PTBP1	polypyrimidine tract binding protein 1 [Source:HGNC Symbol;Acc:HGNC:9583]	GO:0016070;GO:0006397;GO:0005515;GO:0016020;GO:0005634;GO:0008380;GO:0003723;GO:0003676;GO:0070062;GO:0005654;GO:0075522;GO:0000381;GO:0048025;GO:0005730;GO:0000398;GO:0008543;GO:0033119;GO:0036002;GO:0008187;GO:0051148	-	KOG1190-Polypyrimidine tract-binding protein[A]
ENSG00000157657	29.1573	22.1104	0.399133	4.89e-30	8.91e-29	-	ZNF618	zinc finger protein 618 [Source:HGNC Symbol;Acc:HGNC:29416]	GO:0006355;GO:0006351;GO:0003677;GO:0046872;GO:0005634;GO:0003676	-	-
ENSG00000280571	0.657934	0.0001	12.6837	0.0149595	0.035476	-	AC099329.3	-	GO:0016021;GO:0016020	-	-
ENSG00000134817	0.674271	4.17735	-2.63119	6.35e-30	1.15e-28	-	APLNR	apelin receptor [Source:HGNC Symbol;Acc:HGNC:339]	GO:0007165;GO:0004871;GO:0005886;GO:0007186;GO:0004930;GO:0016021;GO:0016020;GO:0007275;GO:0007507;GO:0005887;GO:0004872;GO:0007369;GO:0050878	K04174-ko04080 Neuroactive ligand-receptor interaction	KOG3656-FOG: 7 transmembrane receptor[R]
ENSG00000143198	153.452	211.677	-0.464077	6.51e-30	1.18e-28	-	MGST3	microsomal glutathione S-transferase 3 [Source:HGNC Symbol;Acc:HGNC:7064]	GO:0010243;GO:0004602;GO:0005515;GO:0043231;GO:0005789;GO:0031090;GO:0005783;GO:0016740;GO:0016021;GO:0016020;GO:0098869;GO:0004364;GO:0070062;GO:0005635;GO:0006805;GO:0007165;GO:0006629;GO:0004601;GO:1901687	K00799-ko00480 Glutathione metabolism;ko00980 Metabolism of xenobiotics by cytochrome P450;ko00982 Drug metabolism - cytochrome P450;ko05204 Chemical carcinogenesis;ko01524 Platinum drug resistance	-
ENSG00000197576	1.77925	7.94463	-2.15871	6.62e-30	1.2e-28	down	HOXA4	homeobox A4 [Source:HGNC Symbol;Acc:HGNC:5105]	GO:0016604;GO:0043565;GO:0006355;GO:0006351;GO:0003700;GO:0003677;GO:0005634;GO:0007275;GO:0009653	-	KOG0489-Transcription factor zerknullt and related HOX domain proteins[R]
ENSG00000105355	91.9001	67.492	0.445349	7.95e-30	1.44e-28	-	PLIN3	perilipin 3 [Source:HGNC Symbol;Acc:HGNC:16893]	GO:0005811;GO:0005515;GO:0005829;GO:0016020;GO:0005737;GO:0006810;GO:0005768;GO:0045296;GO:0010008;GO:0016192;GO:0005794;GO:0030133	-	-
ENSG00000115827	4.18212	5.14535	-0.299036	9.06e-30	1.64e-28	-	DCAF17	DDB1 and CUL4 associated factor 17 [Source:HGNC Symbol;Acc:HGNC:25784]	GO:0016567;GO:0005654;GO:0005829;GO:0016021;GO:0016020;GO:0005634;GO:0005730;GO:0043687;GO:0080008	-	-
ENSG00000147403	1974.72	2058.42	-0.0598915	9.37e-30	1.69e-28	-	RPL10	ribosomal protein L10 [Source:HGNC Symbol;Acc:HGNC:10298]	GO:0043066;GO:0005790;GO:0000122;GO:0005634;GO:0005515;GO:0043234;GO:0005840;GO:0006412;GO:0003735;GO:0005622;GO:0030529;GO:0016020;GO:0003723;GO:0000027;GO:0005829;GO:0005783;GO:0006413;GO:0006364;GO:0000184;GO:0019083;GO:0006614;GO:0022625	K02866-ko03010 Ribosome	KOG0857-60s ribosomal protein L10[J]
ENSG00000144426	0.6592	0.35781	0.881523	0.000160193	0.00060846	-	NBEAL1	neurobeachin like 1 [Source:HGNC Symbol;Acc:HGNC:20681]	-	-	KOG1787-Kinase A-anchor protein Neurobeachin and related BEACH and WD40 repeat proteins[U]
ENSG00000129925	149.483	122.278	0.28982	1.2e-29	2.17e-28	-	TMEM8A	transmembrane protein 8A [Source:HGNC Symbol;Acc:HGNC:17205]	GO:0005515;GO:0005765;GO:0007155;GO:0016021;GO:0016020;GO:0005887;GO:0005886;GO:0003674;GO:0008150;GO:0070062	-	-
ENSG00000104979	145.987	194.904	-0.416929	1.32e-29	2.37e-28	-	C19orf53	chromosome 19 open reading frame 53 [Source:HGNC Symbol;Acc:HGNC:24991]	GO:0005730;GO:0005634	-	-
ENSG00000103502	62.0777	41.8995	0.56714	1.67e-29	3e-28	-	CDIPT	CDP-diacylglycerol--inositol 3-phosphatidyltransferase [Source:HGNC Symbol;Acc:HGNC:1769]	GO:0046341;GO:0006661;GO:0043178;GO:0030246;GO:0030145;GO:0019992;GO:0003881;GO:0008654;GO:0005515;GO:0005886;GO:0016780;GO:0006629;GO:0005794;GO:0005789;GO:0005783;GO:0016740;GO:0016020;GO:0016021;GO:0000139	K00999-ko00562 Inositol phosphate metabolism;ko00564 Glycerophospholipid metabolism;ko04070 Phosphatidylinositol signaling system	KOG3240-Phosphatidylinositol synthase[I]
ENSG00000013588	11.7765	17.0339	-0.532498	2.22e-29	3.98e-28	-	GPRC5A	G protein-coupled receptor class C group 5 member A [Source:HGNC Symbol;Acc:HGNC:9836]	GO:0007165;GO:0004871;GO:0005886;GO:0005730;GO:0007186;GO:0004930;GO:0043231;GO:0016021;GO:0016020;GO:0030659;GO:0031410;GO:0005515;GO:0045296;GO:0070062;GO:0005887;GO:0031982;GO:0007175	-	-
ENSG00000154229	15.5448	21.2316	-0.449775	3.63e-29	6.5e-28	-	PRKCA	protein kinase C alpha [Source:HGNC Symbol;Acc:HGNC:9393]	GO:0035556;GO:0005622;GO:0046872;GO:0005515;GO:0005886;GO:0005739;GO:0005829;GO:0007155;GO:0016310;GO:0016301;GO:0016740;GO:0006468;GO:0005524;GO:0004674;GO:0000166;GO:0004672;GO:0008270;GO:0016020;GO:0005737;GO:0005634;GO:0006915;GO:0004697;GO:0048471;GO:0031966;GO:0070062;GO:0043488;GO:0005654;GO:0030335;GO:0018105;GO:0005783;GO:0070374;GO:0045785;GO:0030168;GO:0007411;GO:0001525;GO:0034351;GO:…	K02677-ko04014 Ras signaling pathway;ko04015 Rap1 signaling pathway;ko04010 MAPK signaling pathway;ko04011 MAPK signaling pathway - yeast;ko04012 ErbB signaling pathway;ko04310 Wnt signaling pathway;ko04370 VEGF signaling pathway;ko04066 HIF-1 signaling pathway;ko04020 Calcium signaling pathway;ko04070 Phosphatidylinositol signaling system;ko04072 Phospholipase D signaling pathway;ko04071 Sphingo…	KOG0694-Serine/threonine protein kinase[T]
ENSG00000080824	131.679	122.614	0.102899	4.99e-29	8.92e-28	-	HSP90AA1	heat shock protein 90 alpha family class A member 1 [Source:HGNC Symbol;Acc:HGNC:5253]	GO:0097718;GO:0005737;GO:0042470;GO:0007165;GO:0005515;GO:0005886;GO:0042803;GO:0006457;GO:0005829;GO:0018108;GO:0005524;GO:0000166;GO:0016020;GO:0005634;GO:0003723;GO:0009409;GO:0051082;GO:0009408;GO:0006950;GO:0006898;GO:0038096;GO:0005576;GO:0042802;GO:0006986;GO:0070062;GO:0005654;GO:0050821;GO:0000086;GO:0097711;GO:0043312;GO:0016887;GO:0046677;GO:0034774;GO:1904813;GO:0050999;GO:0030911;GO:…	K04079-ko04141 Protein processing in endoplasmic reticulum;ko04151 PI3K-Akt signaling pathway;ko04621 NOD-like receptor signaling pathway;ko04612 Antigen processing and presentation;ko04915 Estrogen signaling pathway;ko04914 Progesterone-mediated oocyte maturation;ko04626 Plant-pathogen interaction;ko05200 Pathways in cancer;ko05215 Prostate cancer	KOG0019-Molecular chaperone (HSP90 family)[O]
ENSG00000196502	0.662689	0.0001	12.6941	4.14e-06	2.02e-05	-	SULT1A1	sulfotransferase family 1A member 1 [Source:HGNC Symbol;Acc:HGNC:11453]	GO:0051923;GO:0006068;GO:0004062;GO:0050427;GO:0005515;GO:0006629;GO:0016740;GO:0005737;GO:0008146;GO:0008202;GO:0006805;GO:0005829;GO:0050294;GO:0009308;GO:0009812;GO:0006584;GO:0047894;GO:0008210;GO:0016021	K01014-ko05204 Chemical carcinogenesis	KOG1584-Sulfotransferase[R]
ENSG00000110900	20.3294	28.3561	-0.480092	5.4e-29	9.64e-28	-	TSPAN11	tetraspanin 11 [Source:HGNC Symbol;Acc:HGNC:30795]	GO:0016021;GO:0016020;GO:0005887;GO:0007166	-	KOG3882-Tetraspanin family integral membrane protein[R]
ENSG00000134569	0.664669	0.429613	0.629598	0.0192244	0.0435972	-	LRP4	LDL receptor related protein 4 [Source:HGNC Symbol;Acc:HGNC:6696]	GO:0097060;GO:0043025;GO:0031594;GO:0030425;GO:0016600;GO:0014069;GO:0009986;GO:0005886;GO:1904395;GO:1901631;GO:0097105;GO:0097104;GO:0090090;GO:0071340;GO:0051290;GO:0051124;GO:0050808;GO:0050771;GO:0050731;GO:0048856;GO:0048813;GO:0043113;GO:0042733;GO:0042475;GO:0030326;GO:0030178;GO:0016055;GO:0009954;GO:0009953;GO:0008104;GO:0001942;GO:0001932;GO:0001822;GO:0097110;GO:0042803;GO:0034185;GO:…	-	KOG1215-Low-density lipoprotein receptors containing Ca2+-binding EGF-like domains[T]
ENSG00000082212	17.734	15.2576	0.216996	6.65e-29	1.18e-27	-	ME2	malic enzyme 2 [Source:HGNC Symbol;Acc:HGNC:6984]	GO:0005739;GO:0008152;GO:0003824;GO:0051287;GO:0055114;GO:0016491;GO:0046872;GO:0005759;GO:0006108;GO:0004470;GO:0004471;GO:0009055;GO:0004473;GO:0008948;GO:0006090;GO:1902031	K00027-ko01200 Carbon metabolism;ko00620 Pyruvate metabolism;ko02020 Two-component system	KOG1257-NADP+-dependent malic enzyme[C]
ENSG00000133818	33.6683	52.6115	-0.643987	8e-29	1.42e-27	down	RRAS2	related RAS viral (r-ras) oncogene homolog 2 [Source:HGNC Symbol;Acc:HGNC:17271]	GO:0003924;GO:0005515;GO:0005886;GO:0005525;GO:0007165;GO:0000166;GO:0016020;GO:0005925;GO:0070062;GO:0005783;GO:0001649;GO:1901214;GO:0005622;GO:0030335;GO:0009987;GO:0007265	K07830-ko04014 Ras signaling pathway;ko04010 MAPK signaling pathway;ko04072 Phospholipase D signaling pathway;ko04024 cAMP signaling pathway;ko04810 Regulation of actin cytoskeleton;ko04530 Tight junction;ko05205 Proteoglycans in cancer;ko05166 HTLV-I infection	KOG0395-Ras-related GTPase[R]
ENSG00000198689	4.68061	8.28239	-0.823351	8.02e-29	1.42e-27	down	SLC9A6	solute carrier family 9 member A6 [Source:HGNC Symbol;Acc:HGNC:11079]	GO:1902600;GO:0006885;GO:0006814;GO:0006812;GO:0015385;GO:0015299;GO:0015297;GO:0005886;GO:0006811;GO:0005789;GO:0055085;GO:0043231;GO:0016021;GO:0016020;GO:0006810;GO:0031901;GO:0005768;GO:0010008;GO:0055038;GO:0051453;GO:0048812;GO:0015386;GO:0071805;GO:0098719;GO:0048675;GO:0097484;GO:0035725;GO:0055037;GO:0045202;GO:0044308;GO:0043679;GO:0031410;GO:0030425;GO:0005770;GO:0005769;GO:0060996;GO:…	-	KOG1965-Sodium/hydrogen exchanger protein[P]
ENSG00000088325	26.894	38.2065	-0.506535	9.68e-29	1.72e-27	-	TPX2	TPX2, microtubule nucleation factor [Source:HGNC Symbol;Acc:HGNC:1249]	GO:0043203;GO:0005819;GO:0090307;GO:0060236;GO:0061676;GO:0019901;GO:0000278;GO:0005515;GO:0051301;GO:0005654;GO:0005737;GO:0005634;GO:0006915;GO:0007049;GO:0005856;GO:0005874;GO:0000922;GO:0005829;GO:0000086;GO:0072686;GO:0005525;GO:1901796;GO:0008283;GO:0032147;GO:0005524;GO:0015630	-	-
ENSG00000255439	0.989331	15.8653	-4.00328	1.31e-28	2.32e-27	down	AC135050.2	-	GO:0016021;GO:0016020;GO:0004252;GO:0006508	-	-
ENSG00000108688	0.669338	0.0001	12.7085	0.00436366	0.0120873	-	CCL7	C-C motif chemokine ligand 7 [Source:HGNC Symbol;Acc:HGNC:10634]	GO:0006955;GO:0005576;GO:0005515;GO:0005623;GO:0005125;GO:0005615;GO:0006954;GO:0008009;GO:0006935;GO:0007186;GO:0002548;GO:0030593;GO:0043547;GO:0070098;GO:0070374;GO:0071346;GO:0071347;GO:0071356;GO:0008201;GO:0007010;GO:0030335;GO:0008360;GO:0007165;GO:0007267;GO:0048245;GO:0006874;GO:0031726;GO:2000503	K05509-ko04060 Cytokine-cytokine receptor interaction;ko04062 Chemokine signaling pathway	-
ENSG00000133104	16.927	25.1469	-0.571054	1.49e-28	2.63e-27	-	SPG20	spastic paraplegia 20 (Troyer syndrome) [Source:HGNC Symbol;Acc:HGNC:18514]	GO:0005886;GO:0051301;GO:0005654;GO:0005829;GO:0005737;GO:0030496;GO:0005515;GO:0031625;GO:0051881;GO:0005741;GO:0009838;GO:0045202;GO:0005811;GO:0060612;GO:0050905;GO:0034389;GO:0048698;GO:0030514	K19366-ko04144 Endocytosis	KOG2709-Uncharacterized conserved protein[S]
ENSG00000134419	779.29	837.452	-0.103845	1.54e-28	2.71e-27	-	RPS15A	ribosomal protein S15a [Source:HGNC Symbol;Acc:HGNC:10389]	GO:0005739;GO:0005840;GO:0006412;GO:0003735;GO:0030529;GO:0016020;GO:0005737;GO:0003723;GO:0022627;GO:0005829;GO:0070062;GO:0005654;GO:0009615;GO:0031012;GO:0005515;GO:0008284;GO:0006413;GO:0006364;GO:0045787;GO:0000184;GO:0019083;GO:0006614	K02957-ko03010 Ribosome	KOG1754-40S ribosomal protein S15/S22[J]
ENSG00000130821	52.1447	65.9042	-0.337851	2.28e-28	4.01e-27	-	SLC6A8	solute carrier family 6 member 8 [Source:HGNC Symbol;Acc:HGNC:11055]	GO:0006814;GO:0006811;GO:0055085;GO:0015293;GO:0005887;GO:0016020;GO:0016021;GO:0006810;GO:0005328;GO:0006836;GO:0005886;GO:0003674;GO:0008150;GO:0005575;GO:0006936;GO:0006600;GO:0005308;GO:0005309;GO:0015881;GO:1902598	-	KOG3659-Sodium-neurotransmitter symporter[T]
ENSG00000204217	19.0604	14.4029	0.404213	2.36e-28	4.15e-27	-	BMPR2	bone morphogenetic protein receptor type 2 [Source:HGNC Symbol;Acc:HGNC:1078]	GO:0043025;GO:0030425;GO:0016324;GO:0014069;GO:0009986;GO:0009925;GO:0005901;GO:0005886;GO:0005737;GO:1905314;GO:0061298;GO:0060841;GO:0060840;GO:0060836;GO:0060413;GO:0060412;GO:0060173;GO:0060041;GO:0048842;GO:0048286;GO:0048010;GO:0045944;GO:0045906;GO:0045778;GO:0030509;GO:0014916;GO:0009952;GO:0007420;GO:0006468;GO:0003252;GO:0003197;GO:0003151;GO:0001974;GO:0001946;GO:0001893;GO:0001707;GO:…	K04671-ko04350 TGF-beta signaling pathway;ko04390 Hippo signaling pathway;ko04060 Cytokine-cytokine receptor interaction;ko04550 Signaling pathways regulating pluripotency of stem cells;ko04360 Axon guidance;ko05206 MicroRNAs in cancer	KOG3653-Transforming growth factor beta/activin receptor subfamily of serine/threonine kinases[T]
ENSG00000177156	420.255	426.827	-0.0223883	2.95e-28	5.19e-27	-	TALDO1	transaldolase 1 [Source:HGNC Symbol;Acc:HGNC:11559]	GO:0043231;GO:0005829;GO:0019682;GO:0006098;GO:0009052;GO:0006002;GO:0048029;GO:0030246;GO:0004801;GO:0005515;GO:0005975;GO:0003824;GO:0016740;GO:0005737;GO:0005634;GO:0070062;GO:0005999	K00616-ko01200 Carbon metabolism;ko01230 Biosynthesis of amino acids;ko00030 Pentose phosphate pathway	KOG2772-Transaldolase[G]
ENSG00000233276	1751.07	1542.07	0.183363	2.97e-28	5.2e-27	-	GPX1	glutathione peroxidase 1 [Source:HGNC Symbol;Acc:HGNC:4553]	GO:0005739;GO:1902176;GO:0060055;GO:0060047;GO:0051897;GO:0051702;GO:0051450;GO:0048741;GO:0045444;GO:0043534;GO:0043523;GO:0043403;GO:0043066;GO:0042744;GO:0042542;GO:0042311;GO:0033194;GO:0018158;GO:0014902;GO:0010332;GO:0009636;GO:0009611;GO:0009609;GO:0009410;GO:0008631;GO:0008283;GO:0007605;GO:0006979;GO:0006915;GO:0006641;GO:0006629;GO:0002862;GO:0001885;GO:0001659;GO:0000302;GO:0004602;GO:…	-	-
ENSG00000127481	64.7583	62.6416	0.0479443	3.34e-28	5.86e-27	-	UBR4	ubiquitin protein ligase E3 component n-recognin 4 [Source:HGNC Symbol;Acc:HGNC:30313]	GO:0005515;GO:0005813;GO:0016567;GO:0016740;GO:0005654;GO:0005829;GO:0046872;GO:0008270;GO:0016021;GO:0016020;GO:0005737;GO:0005634;GO:0005856;GO:0005886;GO:0005516;GO:0042787;GO:0043312;GO:0035579;GO:0070821;GO:0016032;GO:0004842;GO:0101003	K10691-ko05203 Viral carcinogenesis	KOG1776-Zn-binding protein Push[T]
ENSG00000118181	1159.01	1278.42	-0.141466	3.41e-28	5.98e-27	-	RPS25	ribosomal protein S25 [Source:HGNC Symbol;Acc:HGNC:10413]	GO:0005515;GO:0005840;GO:0030529;GO:0006412;GO:0005634;GO:0003723;GO:0022627;GO:0005730;GO:0005829;GO:0070062;GO:0005654;GO:0031012;GO:0006413;GO:0006364;GO:0000184;GO:0019083;GO:0006614;GO:0015935	K02975-ko03010 Ribosome	KOG1767-40S ribosomal protein S25[J]
ENSG00000243749	16.3076	36.536	-1.16377	3.64e-28	6.37e-27	down	TMEM35B	transmembrane protein 35B [Source:HGNC Symbol;Acc:HGNC:40021]	GO:0016021;GO:0016020	-	-
ENSG00000099998	73.3765	94.6323	-0.367014	5.35e-28	9.34e-27	-	GGT5	gamma-glutamyltransferase 5 [Source:HGNC Symbol;Acc:HGNC:4260]	GO:0006508;GO:0008233;GO:0016746;GO:0016787;GO:0016740;GO:0016021;GO:0016020;GO:0005886;GO:0036374;GO:0006751;GO:0019370;GO:0003840;GO:0006749;GO:0031362;GO:0006520;GO:0006691;GO:0006750;GO:1901750;GO:0006954	K18592-ko00590 Arachidonic acid metabolism;ko00430 Taurine and hypotaurine metabolism;ko00460 Cyanoamino acid metabolism;ko00480 Glutathione metabolism	KOG2410-Gamma-glutamyltransferase[E]
ENSG00000096070	26.278	18.6284	0.49635	5.4e-28	9.41e-27	-	BRPF3	bromodomain and PHD finger containing 3 [Source:HGNC Symbol;Acc:HGNC:14256]	GO:0005515;GO:0016569;GO:0046872;GO:0008270;GO:0005576;GO:0005829;GO:0002576;GO:0043966;GO:0070776	-	KOG0955-PHD finger protein BR140/LIN-49[R]
ENSG00000120129	54.773	75.3071	-0.459322	7.53e-28	1.31e-26	-	DUSP1	dual specificity phosphatase 1 [Source:HGNC Symbol;Acc:HGNC:3064]	GO:0005634;GO:2000279;GO:0070373;GO:0051592;GO:0051591;GO:0051384;GO:0043066;GO:0043065;GO:0042542;GO:0035556;GO:0033574;GO:0032870;GO:0032526;GO:0032355;GO:0010033;GO:0009416;GO:0006470;GO:0019838;GO:0008330;GO:0017017;GO:0005515;GO:0004721;GO:0016311;GO:0016791;GO:0008138;GO:0004725;GO:0016787;GO:0005737;GO:0007049;GO:0035335;GO:0006979;GO:0042981;GO:0035970;GO:0043407;GO:0043409;GO:0004726;GO:…	-	KOG1716-Dual specificity phosphatase[V]
ENSG00000130513	529.424	438.88	0.270599	1.14e-27	1.99e-26	-	GDF15	growth differentiation factor 15 [Source:HGNC Symbol;Acc:HGNC:30142]	GO:1901741;GO:0005576;GO:0005515;GO:0008083;GO:0005737;GO:0005634;GO:0005125;GO:0005615;GO:0070062;GO:0007165;GO:0007267;GO:0042981;GO:0005160;GO:0007179;GO:0010862;GO:0030509;GO:0043408;GO:0048468;GO:0060395	-	KOG3900-Transforming growth factor beta, bone morphogenetic protein and related proteins[T]
ENSG00000175215	117.21	97.1531	0.270767	1.29e-27	2.24e-26	-	CTDSP2	CTD small phosphatase 2 [Source:HGNC Symbol;Acc:HGNC:17077]	GO:2000134;GO:0001933;GO:0005515;GO:0004721;GO:0016311;GO:0016791;GO:0016787;GO:0046872;GO:0005634;GO:0005654;GO:0006470;GO:0008420;GO:0036498	-	KOG1605-TFIIF-interacting CTD phosphatase, including NLI-interacting factor (involved in RNA polymerase II regulation)[K]
ENSG00000116729	127.266	136.214	-0.0980327	1.33e-27	2.31e-26	-	WLS	wntless Wnt ligand secretion mediator [Source:HGNC Symbol;Acc:HGNC:30238]	GO:0032839;GO:0032590;GO:0031410;GO:0005794;GO:0090263;GO:0031017;GO:0030902;GO:0030901;GO:0016055;GO:0009948;GO:0001707;GO:0031852;GO:0017147;GO:0004871;GO:0005515;GO:0005886;GO:0005789;GO:0005783;GO:0016021;GO:0016020;GO:0000139;GO:0007275;GO:0031901;GO:0030659;GO:0005768;GO:0043123;GO:0030666;GO:0070062;GO:0005769;GO:0005802;GO:0006886;GO:0030177;GO:0061355;GO:0061357	-	-
ENSG00000158859	22.5292	17.1242	0.395759	1.68e-27	2.9e-26	-	ADAMTS4	ADAM metallopeptidase with thrombospondin type 1 motif 4 [Source:HGNC Symbol;Acc:HGNC:220]	GO:0005576;GO:0006508;GO:0008233;GO:0016787;GO:0046872;GO:0008270;GO:0016607;GO:0005578;GO:0004222;GO:0008237;GO:0031012;GO:0005515;GO:0001501;GO:0005615;GO:0022617;GO:0002020;GO:0016021;GO:0016020	-	KOG3538-Disintegrin metalloproteinases with thrombospondin repeats[O]
ENSG00000159307	1.50165	3.56163	-1.24599	1.71e-27	2.97e-26	-	SCUBE1	signal peptide, CUB domain and EGF like domain containing 1 [Source:HGNC Symbol;Acc:HGNC:13441]	GO:0045880;GO:0005576;GO:0005886;GO:0005509;GO:0016020;GO:0006954;GO:0007165;GO:0030154;GO:0009986;GO:0007596;GO:0046982;GO:0022617;GO:0045446;GO:0042802;GO:0005615;GO:0051260;GO:0009897;GO:0009791;GO:0007512;GO:0019897	-	-
ENSG00000162999	0.674892	0.294002	1.19883	2.72e-08	1.73e-07	-	DUSP19	dual specificity phosphatase 19 [Source:HGNC Symbol;Acc:HGNC:18894]	GO:0005515;GO:0004721;GO:0035335;GO:0016311;GO:0016791;GO:0006470;GO:0008138;GO:0016787;GO:0004725;GO:0032147;GO:0046330;GO:0045860;GO:0006469;GO:0043507;GO:0031435;GO:0046329;GO:0043410;GO:0043508;GO:0004860;GO:0005078;GO:0008579;GO:0030295	-	KOG1716-Dual specificity phosphatase[V]
ENSG00000204592	680.591	603.411	0.173648	1.94e-27	3.35e-26	-	HLA-E	major histocompatibility complex, class I, E [Source:HGNC Symbol;Acc:HGNC:4962]	GO:0006955;GO:0016021;GO:0016020;GO:0002376;GO:0019882;GO:0002474;GO:0042612	K06751-ko04514 Cell adhesion molecules (CAMs);ko04144 Endocytosis;ko04145 Phagosome;ko04650 Natural killer cell mediated cytotoxicity;ko04612 Antigen processing and presentation;ko05203 Viral carcinogenesis;ko05320 Autoimmune thyroid disease;ko05330 Allograft rejection;ko05332 Graft-versus-host disease;ko05416 Viral myocarditis;ko04940 Type I diabetes mellitus;ko05166 HTLV-I infection;ko05168 Her…	-
ENSG00000055917	17.0784	26.5134	-0.63455	1.95e-27	3.36e-26	down	PUM2	pumilio RNA binding family member 2 [Source:HGNC Symbol;Acc:HGNC:14958]	GO:0010494;GO:0034063;GO:0010608;GO:0003723;GO:0005515;GO:0031965;GO:0005829;GO:0005737;GO:0048471;GO:0006417;GO:2000637;GO:0003730;GO:0051983;GO:1900246;GO:0043488;GO:0060964	-	-
ENSG00000179399	0.676813	0.090956	2.89552	1.88e-06	9.64e-06	-	GPC5	glypican 5 [Source:HGNC Symbol;Acc:HGNC:4453]	GO:0005576;GO:0005886;GO:0016020;GO:0005615;GO:0005578;GO:0031225;GO:0043395;GO:0005887;GO:0043202;GO:0001523;GO:0006024;GO:0006027;GO:0030203;GO:0005796	-	KOG3821-Heparin sulfate cell surface proteoglycan[T]
ENSG00000087085	0.676904	0.129255	2.38873	2.7e-05	0.000116358	-	ACHE	acetylcholinesterase (Cartwright blood group) [Source:HGNC Symbol;Acc:HGNC:108]	GO:0005576;GO:0005515;GO:0005886;GO:0042803;GO:0007155;GO:0016787;GO:0016020;GO:0005634;GO:0030054;GO:0045202;GO:0007399;GO:0006260;GO:0031225;GO:0052689;GO:0001540;GO:0008283;GO:0007517;GO:0004104;GO:0050714;GO:0048471;GO:0042136;GO:0005794;GO:0009611;GO:0007416;GO:0005518;GO:0003990;GO:0043236;GO:0042166;GO:0006656;GO:0042135;GO:0017171;GO:0001507;GO:0002076;GO:0006581;GO:0032223;GO:0042982;GO:…	K01049-ko00564 Glycerophospholipid metabolism;ko04725 Cholinergic synapse	KOG4389-Acetylcholinesterase/Butyrylcholinesterase[T]
ENSG00000167680	286.322	304.078	-0.0868074	2.98e-27	5.12e-26	-	SEMA6B	semaphorin 6B [Source:HGNC Symbol;Acc:HGNC:10739]	GO:0030215;GO:0005886;GO:0016020;GO:0016021;GO:0007275;GO:0007399;GO:0030154	K06842-ko04360 Axon guidance	KOG3611-Semaphorins[T]
ENSG00000136928	44.1369	54.3006	-0.298984	3.03e-27	5.2e-26	-	GABBR2	gamma-aminobutyric acid type B receptor subunit 2 [Source:HGNC Symbol;Acc:HGNC:4507]	GO:1902710;GO:0005887;GO:0046982;GO:0043005;GO:0005737;GO:0007165;GO:0004871;GO:0005515;GO:0005886;GO:0007186;GO:0004930;GO:0016021;GO:0016020;GO:0030054;GO:0045202;GO:0045211;GO:0004965;GO:0007214;GO:0007268;GO:0007194;GO:0038039	K04615-ko04024 cAMP signaling pathway;ko04080 Neuroactive ligand-receptor interaction;ko04915 Estrogen signaling pathway;ko04727 GABAergic synapse;ko04742 Taste transduction;ko05032 Morphine addiction	KOG1055-GABA-B ion channel receptor subunit GABABR1 and related subunits, G-protein coupled receptor superfamily[PET]
ENSG00000112149	0.679269	0.073471	3.20874	6.15e-06	2.93e-05	-	CD83	CD83 molecule [Source:HGNC Symbol;Acc:HGNC:1703]	GO:0016021;GO:0016020;GO:0009897;GO:0043372;GO:0032743;GO:0032733;GO:0032713;GO:0014070;GO:0005887;GO:0005515;GO:0005886;GO:0007165;GO:0006952;GO:0006959;GO:0001817	-	-
ENSG00000113758	385.816	428.97	-0.152964	3.49e-27	5.97e-26	-	DBN1	drebrin 1 [Source:HGNC Symbol;Acc:HGNC:2695]	GO:0030863;GO:0005515;GO:0003779;GO:0005622;GO:0007015;GO:0005737;GO:0007275;GO:0030054;GO:0007399;GO:0030154;GO:0030425;GO:0042995;GO:0045296;GO:0030426;GO:0005938;GO:0015629;GO:0048168;GO:0042641;GO:0005522;GO:0050773;GO:0016020;GO:0005921;GO:0005911;GO:0005886;GO:0061351;GO:0048699;GO:0032507;GO:0010644;GO:0010643	-	-
ENSG00000004487	119.286	93.4354	0.352386	3.68e-27	6.29e-26	-	KDM1A	lysine demethylase 1A [Source:HGNC Symbol;Acc:HGNC:29079]	GO:0005515;GO:0016569;GO:0006355;GO:0006351;GO:0003677;GO:0016575;GO:0055114;GO:0050660;GO:0016491;GO:0005654;GO:0005634;GO:0007275;GO:0030374;GO:0003682;GO:0006357;GO:0000784;GO:0043234;GO:0045944;GO:0000122;GO:0000790;GO:0043433;GO:0045892;GO:0004407;GO:0051091;GO:0044212;GO:0043426;GO:0032452;GO:0019899;GO:0032091;GO:0007596;GO:0050681;GO:0043518;GO:0002039;GO:1902166;GO:0008134;GO:0032451;GO:…	-	KOG0029-Amine oxidase[Q]
ENSG00000175063	31.0847	58.6756	-0.916555	3.78e-27	6.46e-26	down	UBE2C	ubiquitin conjugating enzyme E2 C [Source:HGNC Symbol;Acc:HGNC:15937]	GO:0005515;GO:0005886;GO:0051301;GO:0016567;GO:0016740;GO:0005829;GO:0005524;GO:0000166;GO:0006511;GO:0007049;GO:0005737;GO:0031625;GO:0061631;GO:0031145;GO:0043161;GO:0051437;GO:0061630;GO:0005654;GO:0051436;GO:0004842;GO:0010458;GO:0010994;GO:0030071;GO:0031536;GO:0042787;GO:0051439;GO:0070936;GO:0070979;GO:1904668;GO:0005680	K06688-ko04120 Ubiquitin mediated proteolysis	KOG0421-Ubiquitin-protein ligase[O]
ENSG00000139579	26.0569	43.2624	-0.731449	3.89e-27	6.62e-26	down	NABP2	nucleic acid binding protein 2 [Source:HGNC Symbol;Acc:HGNC:28412]	GO:0006281;GO:0005654;GO:0005829;GO:0003676;GO:0007093;GO:0070876;GO:0005515;GO:0003677;GO:0005634;GO:0006974;GO:0000784;GO:0042795;GO:0000724;GO:1904355;GO:0070200;GO:0003697;GO:0010212;GO:0070182;GO:0098505	-	KOG3416-Predicted nucleic acid binding protein[R]
ENSG00000157227	741.912	674.875	0.136629	4.65e-27	7.92e-26	-	MMP14	matrix metallopeptidase 14 [Source:HGNC Symbol;Acc:HGNC:7160]	GO:0005737;GO:1990834;GO:1905523;GO:0097094;GO:0060348;GO:0051895;GO:0048771;GO:0048754;GO:0048701;GO:0045746;GO:0045579;GO:0043627;GO:0043615;GO:0035988;GO:0031638;GO:0030574;GO:0030324;GO:0016477;GO:0014070;GO:0010831;GO:0009725;GO:0009612;GO:0008584;GO:0006979;GO:0001958;GO:0001935;GO:0001666;GO:0001541;GO:0001525;GO:0001503;GO:0016504;GO:0005178;GO:0004222;GO:0005615;GO:0005634;GO:0042470;GO:…	K07763-ko04668 TNF signaling pathway;ko04912 GnRH signaling pathway	KOG1565-Gelatinase A and related matrix metalloproteases[OW]
ENSG00000051128	311.912	346.253	-0.150686	5.24e-27	8.92e-26	-	HOMER3	homer scaffolding protein 3 [Source:HGNC Symbol;Acc:HGNC:17514]	GO:0005515;GO:0005886;GO:0016020;GO:0005737;GO:0030054;GO:0045202;GO:0045211;GO:0005575;GO:0005829;GO:0014069;GO:0006605;GO:0007216;GO:0045178;GO:0019904;GO:0008022	K15010-ko04068 FoxO signaling pathway;ko04724 Glutamatergic synapse	-
ENSG00000011451	65.2727	77.7058	-0.251541	5.76e-27	9.79e-26	-	WIZ	widely interspaced zinc finger motifs [Source:HGNC Symbol;Acc:HGNC:30917]	GO:0005654;GO:0046872;GO:0005634;GO:0003676;GO:0030496;GO:0005515;GO:0070062;GO:0050821;GO:0010571;GO:0070208;GO:0070984	-	-
ENSG00000150551	13.5683	28.2242	-1.0567	6.11e-27	1.04e-25	down	LYPD1	LY6/PLAUR domain containing 1 [Source:HGNC Symbol;Acc:HGNC:28431]	GO:0016020;GO:1903077;GO:0095500;GO:0035094;GO:0007271;GO:0001662;GO:0033130;GO:0030550;GO:0005886;GO:0031225;GO:0005576;GO:2000272;GO:0006501;GO:0001775	-	-
ENSG00000099622	99.867	116.856	-0.226649	7.16e-27	1.21e-25	-	CIRBP	cold inducible RNA binding protein [Source:HGNC Symbol;Acc:HGNC:1982]	GO:0005515;GO:0005730;GO:0005634;GO:0005737;GO:0003723;GO:0003676;GO:0005654;GO:0045727;GO:0010494;GO:0009411;GO:0003730;GO:0034063;GO:0030371;GO:0048255;GO:0009409;GO:0070181;GO:0017148	-	KOG0118-FOG: RRM domain[R]
ENSG00000167283	145.962	180.85	-0.309203	8.18e-27	1.38e-25	-	ATP5L	ATP synthase, H+ transporting, mitochondrial Fo complex subunit G [Source:HGNC Symbol;Acc:HGNC:14247]	GO:0005739;GO:0015078;GO:0015986;GO:0000276;GO:0042407;GO:0006811;GO:0005743;GO:0016020;GO:0006810;GO:0099132;GO:0015992;GO:0070062;GO:0006754;GO:0016887;GO:0046933;GO:0022857;GO:0042776;GO:0005753;GO:0045263	K02140-ko00190 Oxidative phosphorylation	KOG4103-Mitochondrial F1F0-ATP synthase, subunit g/ATP20[C]
ENSG00000189134	0.679419	0.164099	2.04974	0.00272118	0.00798378	-	NKAPL	NFKB activating protein like [Source:HGNC Symbol;Acc:HGNC:21584]	GO:0045892;GO:0006355;GO:0006351;GO:0005634;GO:0030154;GO:0003682;GO:0007219;GO:0007283	-	KOG2812-Uncharacterized conserved protein[S]
ENSG00000168028	1461.83	1640.46	-0.166331	8.85e-27	1.49e-25	-	RPSA	ribosomal protein SA [Source:HGNC Symbol;Acc:HGNC:6502]	GO:0005515;GO:0015935;GO:0005886;GO:0005840;GO:0006412;GO:0003735;GO:0005622;GO:0030529;GO:0007155;GO:0016020;GO:0005737;GO:0005634;GO:0003723;GO:0005055;GO:0043236;GO:0000028;GO:0022627;GO:0043022;GO:0046718;GO:0005829;GO:0070062;GO:0005654;GO:0016032;GO:0006413;GO:0006364;GO:0001618;GO:0030686;GO:0000184;GO:0019083;GO:0006614;GO:0000447;GO:0000461;GO:0006407;GO:0043025;GO:0031012;GO:0030855;GO:…	K02998-ko03010 Ribosome	KOG0830-40S ribosomal protein SA (P40)/Laminin receptor 1[J]
ENSG00000158315	0.690898	0.184649	1.90369	0.00742515	0.019302	-	RHBDL2	rhomboid like 2 [Source:HGNC Symbol;Acc:HGNC:16083]	GO:0004252;GO:0006508;GO:0008233;GO:0005886;GO:0016787;GO:0016021;GO:0016020;GO:0008236;GO:0016485	-	KOG2289-Rhomboid family proteins[T]
ENSG00000166441	596.597	664.409	-0.155315	1.07e-26	1.8e-25	-	RPL27A	ribosomal protein L27a [Source:HGNC Symbol;Acc:HGNC:10329]	GO:0005840;GO:0006412;GO:0003735;GO:0005622;GO:0030529;GO:0005829;GO:0005783;GO:0005515;GO:0016020;GO:0003723;GO:0015934;GO:0006413;GO:0006364;GO:0000184;GO:0019083;GO:0006614;GO:0022625	K02900-ko03010 Ribosome	KOG1742-60s ribosomal protein L15/L27[J]
ENSG00000100902	101.884	143.75	-0.496624	1.11e-26	1.87e-25	-	PSMA6	proteasome subunit alpha 6 [Source:HGNC Symbol;Acc:HGNC:9535]	GO:0000502;GO:0006508;GO:0008233;GO:0005515;GO:0016787;GO:0005654;GO:0005829;GO:0005737;GO:0005634;GO:0003723;GO:0006511;GO:0004175;GO:0004298;GO:0051603;GO:0005839;GO:0019773;GO:0038095;GO:0000932;GO:0070062;GO:0000165;GO:0000209;GO:0002223;GO:0002479;GO:0006521;GO:0010972;GO:0016579;GO:0031145;GO:0031146;GO:0033209;GO:0038061;GO:0043161;GO:0043488;GO:0050852;GO:0051437;GO:0055085;GO:0060071;GO:…	K02730-ko03050 Proteasome	KOG0182-20S proteasome, regulatory subunit alpha type PSMA6/SCL1[O]
ENSG00000259316	0.12754	7.67265	-5.9107	1.12e-26	1.89e-25	down	AC087632.1	-	GO:0006974;GO:0051726;GO:0005813	-	-
ENSG00000136231	62.2594	42.5581	0.548859	1.15e-26	1.93e-25	-	IGF2BP3	insulin like growth factor 2 mRNA binding protein 3 [Source:HGNC Symbol;Acc:HGNC:28868]	GO:0005829;GO:0005737;GO:0005634;GO:0051028;GO:0006810;GO:0003723;GO:0003676;GO:0005515;GO:0043488;GO:0006417;GO:0017148;GO:0003730;GO:0045182;GO:0048027;GO:0006412;GO:0009653;GO:0042035	-	KOG2193-IGF-II mRNA-binding protein IMP, contains RRM and KH domains[AR]
ENSG00000123505	15.2616	22.6886	-0.572063	1.37e-26	2.29e-25	-	AMD1	adenosylmethionine decarboxylase 1 [Source:HGNC Symbol;Acc:HGNC:457]	GO:0005829;GO:0046500;GO:0008295;GO:0006597;GO:0006595;GO:0019810;GO:0004014;GO:0016831;GO:0016829;GO:0006596;GO:0006557	K01611-ko00270 Cysteine and methionine metabolism;ko00330 Arginine and proline metabolism	KOG0788-S-adenosylmethionine decarboxylase[T]
ENSG00000064692	0.698909	0.213253	1.71254	0.0017203	0.00531641	-	SNCAIP	synuclein alpha interacting protein [Source:HGNC Symbol;Acc:HGNC:11139]	GO:0005654;GO:0000932;GO:0005515;GO:0005737;GO:0042802;GO:0005829;GO:0044267;GO:0031625;GO:0042734;GO:0043025;GO:0008021;GO:0090083;GO:0008219;GO:0042417;GO:0046928	K04558-ko05012 Parkinson's disease	KOG0504-FOG: Ankyrin repeat[R]
ENSG00000166986	88.1649	62.232	0.502549	2.12e-26	3.54e-25	-	MARS	methionyl-tRNA synthetase [Source:HGNC Symbol;Acc:HGNC:6898]	GO:1901838;GO:0071364;GO:0036120;GO:0032869;GO:0009303;GO:0009267;GO:0017101;GO:0005730;GO:0005737;GO:0016874;GO:0005829;GO:0005524;GO:0000166;GO:0006412;GO:0016020;GO:0003723;GO:0004812;GO:0006418;GO:0070062;GO:0000049;GO:0004825;GO:0006431	K01874-ko00450 Selenocompound metabolism;ko00970 Aminoacyl-tRNA biosynthesis	KOG0867-Glutathione S-transferase[O]
ENSG00000118971	0.702617	0.189889	1.88758	5.55e-08	3.42e-07	-	CCND2	cyclin D2 [Source:HGNC Symbol;Acc:HGNC:1583]	GO:0097129;GO:0005737;GO:0005634;GO:0071481;GO:0051726;GO:0008344;GO:0007616;GO:0005515;GO:0005829;GO:0051301;GO:0005654;GO:0016020;GO:0007049;GO:0005730;GO:0008284;GO:0043066;GO:0031965;GO:0000785;GO:0001934;GO:0019901;GO:0000307;GO:0045737;GO:1900087	K10151-ko04310 Wnt signaling pathway;ko04340 Hedgehog signaling pathway;ko04390 Hippo signaling pathway;ko04630 Jak-STAT signaling pathway;ko04068 FoxO signaling pathway;ko04151 PI3K-Akt signaling pathway;ko04110 Cell cycle;ko04115 p53 signaling pathway;ko04510 Focal adhesion;ko04917 Prolactin signaling pathway;ko05202 Transcriptional misregulation in cancers;ko05206 MicroRNAs in cancer;ko05203 V…	KOG0656-G1/S-specific cyclin D[D]
ENSG00000268083	0.704685	0.172411	2.03113	0.00609687	0.0162027	-	AC008982.1	-	GO:0008152;GO:0003824;GO:0003676	-	-
ENSG00000163728	3.46243	5.70914	-0.721488	2.59e-26	4.32e-25	down	TTC14	tetratricopeptide repeat domain 14 [Source:HGNC Symbol;Acc:HGNC:24697]	GO:0003676	-	-
ENSG00000145386	11.2493	19.7587	-0.81266	2.93e-26	4.87e-25	down	CCNA2	cyclin A2 [Source:HGNC Symbol;Acc:HGNC:1578]	GO:0097124;GO:0005737;GO:0005634;GO:0001940;GO:0001939;GO:1990314;GO:0090102;GO:0071732;GO:0071456;GO:0071407;GO:0071392;GO:0071373;GO:0071314;GO:0048146;GO:0045893;GO:0044320;GO:0036120;GO:0033762;GO:0032355;GO:0031100;GO:0016572;GO:0019901;GO:0005654;GO:0019904;GO:0005515;GO:0051301;GO:0005829;GO:0007049;GO:0016579;GO:0000079;GO:0016032;GO:0000086;GO:0007265;GO:0097472;GO:0000307;GO:0010389;GO:…	K06627-ko04152 AMPK signaling pathway;ko04110 Cell cycle;ko04914 Progesterone-mediated oocyte maturation;ko05203 Viral carcinogenesis;ko05161 Hepatitis B;ko05169 Epstein-Barr virus infection	KOG0654-G2/Mitotic-specific cyclin A[D]
ENSG00000155324	0.705553	0.177752	1.98889	9.62e-05	0.0003786	-	GRAMD3	GRAM domain containing 3 [Source:HGNC Symbol;Acc:HGNC:24911]	GO:0005515;GO:0042802;GO:0005881;GO:0016021;GO:0016020	-	-
ENSG00000261611	0.716375	0.150315	2.25273	3.84e-06	1.89e-05	-	AC010547.5	-	GO:0005622;GO:0006355;GO:0003676	-	-
ENSG00000071082	554.584	478.603	0.212577	3.24e-26	5.36e-25	-	RPL31	ribosomal protein L31 [Source:HGNC Symbol;Acc:HGNC:10334]	GO:0005840;GO:0006412;GO:0003735;GO:0005622;GO:0030529;GO:0016020;GO:0003723;GO:0005925;GO:0005829;GO:0070062;GO:0005515;GO:0006413;GO:0006364;GO:0000184;GO:0019083;GO:0006614;GO:0022625	K02910-ko03010 Ribosome	KOG0893-60S ribosomal protein L31[J]
ENSG00000095383	10.5509	19.6798	-0.899348	3.42e-26	5.67e-25	down	TBC1D2	TBC1 domain family member 2 [Source:HGNC Symbol;Acc:HGNC:18026]	GO:0005829;GO:0005634;GO:0005737;GO:0030054;GO:0031410;GO:0005096;GO:0017137;GO:0006886;GO:0031338;GO:0090630;GO:0012505;GO:0005515;GO:0043547;GO:0045296	-	KOG2058-Ypt/Rab GTPase activating protein[U]
ENSG00000276612	0.0001	4.53324	-15.4683	5.12e-26	8.46e-25	-	FP565260.2	-	GO:0005739	-	-
ENSG00000055163	19.8518	20.1835	-0.0239059	5.2e-26	8.6e-25	-	CYFIP2	cytoplasmic FMR1 interacting protein 2 [Source:HGNC Symbol;Acc:HGNC:13760]	GO:0097484;GO:0051388;GO:0031175;GO:0005515;GO:0007155;GO:0016020;GO:0005737;GO:0005634;GO:0006915;GO:0048471;GO:0030054;GO:0045202;GO:0038096;GO:0005829;GO:0070062;GO:0043005;GO:0048010;GO:0016337;GO:0045862;GO:0097202	K05749-ko03013 RNA transport;ko04810 Regulation of actin cytoskeleton	KOG3534-p53 inducible protein PIR121[R]
ENSG00000136240	223.394	255.348	-0.192871	5.31e-26	8.76e-25	-	KDELR2	KDEL endoplasmic reticulum protein retention receptor 2 [Source:HGNC Symbol;Acc:HGNC:6305]	GO:0005801;GO:0005783;GO:0006621;GO:0046923;GO:0005789;GO:0015031;GO:0016021;GO:0016020;GO:0006810;GO:0016192;GO:0070062;GO:0006890;GO:0006886;GO:0005794;GO:0000139;GO:0030133;GO:0005046	K10949-ko05110 Vibrio cholerae infection	KOG3106-ER lumen protein retaining receptor[U]
ENSG00000108387	0.719253	0.0001	12.8123	2.38e-06	1.2e-05	-	SEPT4	septin 4 [Source:HGNC Symbol;Acc:HGNC:9165]	GO:0031105;GO:0051260;GO:0042803;GO:0005525;GO:0003924;GO:0000287;GO:0005515;GO:0005739;GO:0051301;GO:0005654;GO:0000166;GO:0005737;GO:0005634;GO:0006915;GO:0007049;GO:0030154;GO:0005856;GO:0007283;GO:0042995;GO:0043065;GO:0031398;GO:0042981;GO:2001244;GO:0005198;GO:0097227;GO:0043209;GO:0036126;GO:0031514;GO:0048240;GO:0030382;GO:0007420;GO:0007286	K16943-ko04210 Apoptosis;ko04215 Apoptosis - multiple species	KOG2655-Septin family protein (P-loop GTPase)[DZU]
ENSG00000080603	49.1336	54.0053	-0.13639	5.76e-26	9.48e-25	-	SRCAP	Snf2 related CREBBP activator protein [Source:HGNC Symbol;Acc:HGNC:16974]	GO:0016604;GO:0016569;GO:0006355;GO:0006351;GO:0003677;GO:0004386;GO:0016787;GO:0005654;GO:0005524;GO:0000166;GO:0005794;GO:0005634;GO:0016573;GO:0048471;GO:0005515;GO:0016032;GO:0003713;GO:0043234;GO:0006357;GO:0004402	-	KOG0391-SNF2 family DNA-dependent ATPase[R]
ENSG00000088833	61.0371	63.5434	-0.0580547	6.48e-26	1.07e-24	-	NSFL1C	NSFL1 cofactor [Source:HGNC Symbol;Acc:HGNC:15912]	GO:0005515;GO:0045111;GO:0005694;GO:0005886;GO:0005794;GO:0005654;GO:0005829;GO:0005634;GO:0008289;GO:0043161;GO:0007030;GO:0043130;GO:0005795;GO:0061025;GO:1990730;GO:0031468;GO:0051117;GO:0005543	K14012-ko04141 Protein processing in endoplasmic reticulum	KOG2086-Protein tyrosine phosphatase SHP1/Cofactor for p97 ATPase-mediated vesicle membrane fusion[Y]
ENSG00000145916	37.2422	26.4497	0.493688	7.31e-26	1.2e-24	-	RMND5B	required for meiotic nuclear division 5 homolog B [Source:HGNC Symbol;Acc:HGNC:26181]	GO:0005634;GO:0005737;GO:0004842;GO:0043161;GO:0042787;GO:0034657	-	KOG2817-Predicted E3 ubiquitin ligase[O]
ENSG00000096060	52.1079	38.0733	0.452723	7.83e-26	1.28e-24	-	FKBP5	FK506 binding protein 5 [Source:HGNC Symbol;Acc:HGNC:3721]	GO:0005515;GO:0000413;GO:0003755;GO:0005654;GO:0016853;GO:0016020;GO:0005737;GO:0005634;GO:0031072;GO:0005528;GO:0005829;GO:0070062;GO:0061077;GO:0006457	K09571-ko04915 Estrogen signaling pathway	KOG0543-FKBP-type peptidyl-prolyl cis-trans isomerase[O]
ENSG00000260325	0.7275	0.257483	1.49847	0.015095	0.035443	-	HSPB9	heat shock protein family B (small) member 9 [Source:HGNC Symbol;Acc:HGNC:30589]	GO:0005515;GO:0005737;GO:0005634	-	KOG3591-Alpha crystallins[O]
ENSG00000168077	200.126	224.86	-0.168124	9.89e-26	1.62e-24	-	SCARA3	scavenger receptor class A member 3 [Source:HGNC Symbol;Acc:HGNC:19000]	GO:0005581;GO:0005515;GO:0005794;GO:0005789;GO:0005783;GO:0016021;GO:0016020;GO:0000139;GO:0006898;GO:0006979;GO:0005044;GO:0009650	-	-
ENSG00000155849	34.9203	30.0075	0.218742	1.03e-25	1.69e-24	-	ELMO1	engulfment and cell motility 1 [Source:HGNC Symbol;Acc:HGNC:16286]	GO:0005515;GO:0030036;GO:0043547;GO:0005886;GO:0016020;GO:0005737;GO:0006915;GO:0016477;GO:0038096;GO:0006909;GO:0005829;GO:0017124;GO:0048010;GO:0050690;GO:0048870;GO:0006911;GO:0016601;GO:0005085;GO:0032045;GO:0030029	K12366-ko04062 Chemokine signaling pathway;ko05131 Shigellosis;ko05100 Bacterial invasion of epithelial cells	KOG2999-Regulator of Rac1, required for phagocytosis and cell migration[T]
ENSG00000104899	0.732658	0.274472	1.41648	0.0221014	0.0491855	-	AMH	anti-Mullerian hormone [Source:HGNC Symbol;Acc:HGNC:464]	GO:0005615;GO:2000355;GO:0051092;GO:0042493;GO:0014070;GO:0007568;GO:0001655;GO:0001546;GO:0005160;GO:0005576;GO:0008083;GO:0030154;GO:0010628;GO:0007506;GO:0007548;GO:0005102;GO:0007267;GO:0030509;GO:0005179;GO:0001880;GO:0007530;GO:0008406	K04665-ko04350 TGF-beta signaling pathway;ko04390 Hippo signaling pathway;ko04024 cAMP signaling pathway;ko04060 Cytokine-cytokine receptor interaction	KOG3900-Transforming growth factor beta, bone morphogenetic protein and related proteins[T]
ENSG00000105835	121.006	100.063	0.274173	1.1e-25	1.79e-24	-	NAMPT	nicotinamide phosphoribosyltransferase [Source:HGNC Symbol;Acc:HGNC:30092]	GO:0005737;GO:0005634;GO:0048661;GO:0032922;GO:0014070;GO:0009435;GO:0007623;GO:0007565;GO:0047280;GO:0042803;GO:0008144;GO:0005125;GO:0048511;GO:0005576;GO:0005515;GO:0030054;GO:0016757;GO:0016740;GO:0016607;GO:0005615;GO:0019363;GO:0004514;GO:0005829;GO:0070062;GO:0045944;GO:0007165;GO:0007267;GO:0051770;GO:0008284;GO:0034356	K03462-ko00760 Nicotinate and nicotinamide metabolism	-
ENSG00000185088	53.3211	57.3855	-0.105979	1.22e-25	1.99e-24	-	RPS27L	ribosomal protein S27 like [Source:HGNC Symbol;Acc:HGNC:18476]	GO:0005515;GO:0005840;GO:0006412;GO:0003735;GO:0005622;GO:0030529;GO:0046872;GO:0005634;GO:0003723;GO:0006281;GO:0006974;GO:0000028;GO:0008656;GO:0042771;GO:0006919;GO:0008494;GO:0045727;GO:0031571;GO:0022627	K02978-ko03010 Ribosome	KOG1779-40s ribosomal protein S27[J]
ENSG00000162692	0.737757	0.0001	12.8489	6.6e-09	4.42e-08	-	VCAM1	vascular cell adhesion molecule 1 [Source:HGNC Symbol;Acc:HGNC:12663]	GO:0055114;GO:0005794;GO:0007155;GO:0005783;GO:0016020;GO:0016021;GO:0016337;GO:0050776;GO:0005886;GO:0070062;GO:0005769;GO:0009308;GO:0016032;GO:0009986;GO:0009897;GO:0005615;GO:0030198;GO:0060333;GO:0005178;GO:0007160;GO:0007157;GO:0008131;GO:0035584;GO:0045177;GO:0005902;GO:0050901;GO:0042102;GO:0050839;GO:0007159;GO:0022614;GO:0030183;GO:0030175;GO:0002102;GO:0071065;GO:0042383;GO:0071356;GO:…	K06527-ko04064 NF-kappa B signaling pathway;ko04668 TNF signaling pathway;ko04514 Cell adhesion molecules (CAMs);ko04670 Leukocyte transendothelial migration;ko04933 AGE-RAGE signaling pathway in diabetic complications;ko05166 HTLV-I infection;ko05144 Malaria;ko05143 African trypanosomiasis	-
ENSG00000175029	51.2888	92.5654	-0.851828	1.37e-25	2.22e-24	down	CTBP2	C-terminal binding protein 2 [Source:HGNC Symbol;Acc:HGNC:2495]	GO:0032403;GO:0019901;GO:0005515;GO:0051287;GO:0016616;GO:0008152;GO:0006355;GO:0006351;GO:0055114;GO:0016491;GO:0005634;GO:0030054;GO:0045202;GO:0030154;GO:0016032;GO:0045892;GO:0045944;GO:0019079;GO:0008285;GO:0050872;GO:0017053;GO:0048386;GO:0097470;GO:0035563;GO:0042974;GO:0003714;GO:0003713;GO:0003682	K04496-ko04310 Wnt signaling pathway;ko04330 Notch signaling pathway;ko05200 Pathways in cancer;ko05220 Chronic myeloid leukemia	KOG0067-Transcription factor CtBP[K]
ENSG00000115415	52.0802	44.8207	0.216571	1.53e-25	2.48e-24	-	STAT1	signal transducer and activator of transcription 1 [Source:HGNC Symbol;Acc:HGNC:11362]	GO:0004871;GO:0003700;GO:0007165;GO:0006355;GO:0005634;GO:0005515;GO:0042803;GO:0006351;GO:0003677;GO:0005654;GO:0005829;GO:0005730;GO:0005737;GO:0006915;GO:0048471;GO:0045893;GO:0030425;GO:0042802;GO:0051607;GO:0000122;GO:0045296;GO:0030424;GO:0003690;GO:0016032;GO:0042981;GO:0045944;GO:0019899;GO:0000790;GO:0001937;GO:0016525;GO:0060333;GO:0060334;GO:0043124;GO:0005164;GO:0033209;GO:0060337;GO:…	K11220-ko04630 Jak-STAT signaling pathway;ko04620 Toll-like receptor signaling pathway;ko04062 Chemokine signaling pathway;ko04917 Prolactin signaling pathway;ko04919 Thyroid hormone signaling pathway;ko04380 Osteoclast differentiation;ko05200 Pathways in cancer;ko05212 Pancreatic cancer;ko05321 Inflammatiory bowel disease (IBD);ko04933 AGE-RAGE signaling pathway in diabetic complications;ko05152…	KOG3667-STAT protein[KT]
ENSG00000248235	0.495042	8.80759	-4.15313	1.65e-25	2.68e-24	down	AC037459.1	-	GO:0008270	-	-
ENSG00000174574	50.3496	66.9791	-0.411732	2.07e-25	3.35e-24	-	AKIRIN1	akirin 1 [Source:HGNC Symbol;Acc:HGNC:25744]	GO:0005515;GO:0031965;GO:0005654;GO:0005634	-	KOG4330-Uncharacterized conserved protein[S]
ENSG00000157617	18.1376	13.3053	0.446981	2.23e-25	3.6e-24	-	C2CD2	C2 calcium dependent domain containing 2 [Source:HGNC Symbol;Acc:HGNC:1266]	GO:0005829;GO:0016021;GO:0016020;GO:0005634	-	-
ENSG00000254536	0.740256	0.0001	12.8538	7.23e-06	3.4e-05	-	AL360181.3	-	GO:0005739;GO:0005525;GO:0005743;GO:0000166	-	-
ENSG00000142657	544.99	606.362	-0.15395	2.58e-25	4.16e-24	-	PGD	phosphogluconate dehydrogenase [Source:HGNC Symbol;Acc:HGNC:8891]	GO:0055114;GO:0016491;GO:0004616;GO:0006098;GO:0019322;GO:0005737;GO:0005634;GO:0005829;GO:0070062;GO:0009051;GO:0019521	K00033-ko01200 Carbon metabolism;ko00030 Pentose phosphate pathway;ko00480 Glutathione metabolism	KOG2653-6-phosphogluconate dehydrogenase[G]
ENSG00000081923	34.2429	26.0197	0.396204	2.59e-25	4.17e-24	-	ATP8B1	ATPase phospholipid transporting 8B1 [Source:HGNC Symbol;Acc:HGNC:3706]	GO:0032420;GO:0031526;GO:0016020;GO:0005886;GO:0060119;GO:0021650;GO:0008206;GO:0007605;GO:1901612;GO:0005319;GO:0005515;GO:0005794;GO:0046872;GO:0016787;GO:0005783;GO:0000287;GO:0005524;GO:0000166;GO:0016021;GO:0006810;GO:0006869;GO:0042995;GO:0004012;GO:0015914;GO:0005887;GO:0034220;GO:0007030;GO:0016324;GO:0045892;GO:0032534;GO:0006855;GO:0015721;GO:0045332	-	-
ENSG00000213967	0.746495	0.0001	12.8659	0.000221677	0.000819895	-	ZNF726	zinc finger protein 726 [Source:HGNC Symbol;Acc:HGNC:32462]	GO:0005622;GO:0006355;GO:0003676;GO:0006351;GO:0003677;GO:0046872;GO:0005634;GO:0003700	-	KOG1721-FOG: Zn-finger[R]
ENSG00000158769	138.372	116.159	0.252452	2.74e-25	4.41e-24	-	F11R	F11 receptor [Source:HGNC Symbol;Acc:HGNC:14685]	GO:0036057;GO:0031410;GO:0005923;GO:0005911;GO:0090559;GO:0050892;GO:0045777;GO:0030855;GO:0030154;GO:0009314;GO:0007155;GO:0001817;GO:0005515;GO:0005886;GO:0016021;GO:0016020;GO:0030054;GO:0050900;GO:0046718;GO:0043547;GO:0045296;GO:0070062;GO:0016032;GO:0006954;GO:0030198;GO:0030165;GO:0090002;GO:2000249;GO:0001618;GO:0007179;GO:0034260;GO:0031032;GO:0070830;GO:0090557	K06089-ko04514 Cell adhesion molecules (CAMs);ko04530 Tight junction;ko04670 Leukocyte transendothelial migration;ko05120 Epithelial cell signaling in Helicobacter pylori infection	-
ENSG00000100865	30.3036	67.428	-1.15386	2.75e-25	4.41e-24	down	CINP	cyclin dependent kinase 2 interacting protein [Source:HGNC Symbol;Acc:HGNC:23789]	GO:0005515;GO:0051301;GO:0016310;GO:0016301;GO:0005634;GO:0007049;GO:0006281;GO:0006974;GO:0006260	-	-
ENSG00000111640	4853.59	5046.78	-0.0563109	2.81e-25	4.51e-24	-	GAPDH	glyceraldehyde-3-phosphate dehydrogenase [Source:HGNC Symbol;Acc:HGNC:4141]	GO:0097718;GO:0005737;GO:0051287;GO:0005515;GO:0005829;GO:0005886;GO:0030529;GO:0006096;GO:0031965;GO:0055114;GO:0050661;GO:0016491;GO:0016740;GO:0043231;GO:0016020;GO:0005634;GO:0006915;GO:0048471;GO:0005856;GO:0016620;GO:0008017;GO:0042802;GO:0004365;GO:0006006;GO:0015630;GO:0070062;GO:0006417;GO:0071346;GO:0050821;GO:0031012;GO:0017148;GO:0031982;GO:0000226;GO:0005811;GO:0006094;GO:0061621;GO:…	K00134-ko01200 Carbon metabolism;ko01230 Biosynthesis of amino acids;ko00010 Glycolysis / Gluconeogenesis;ko00710 Carbon fixation in photosynthetic organisms;ko04066 HIF-1 signaling pathway;ko05010 Alzheimer's disease	KOG0657-Glyceraldehyde 3-phosphate dehydrogenase[G]
ENSG00000157653	0.750391	0.265801	1.4973	0.00948798	0.0238126	-	C9orf43	chromosome 9 open reading frame 43 [Source:HGNC Symbol;Acc:HGNC:23570]	GO:0005515	-	-
ENSG00000134686	176.322	143.235	0.299831	3.54e-25	5.67e-24	-	PHC2	polyhomeotic homolog 2 [Source:HGNC Symbol;Acc:HGNC:3183]	GO:0005515;GO:0003677;GO:0005654;GO:0046872;GO:0008270;GO:0005634;GO:0007275;GO:0042802;GO:0031519;GO:0035102;GO:0000792;GO:0007283	-	-
ENSG00000170558	21.8498	30.1784	-0.465896	3.55e-25	5.68e-24	-	CDH2	cadherin 2 [Source:HGNC Symbol;Acc:HGNC:1759]	GO:0045202;GO:0044853;GO:0042383;GO:0016324;GO:0030027;GO:0016323;GO:0014704;GO:0014069;GO:0009986;GO:0005916;GO:0005912;GO:0005911;GO:0005886;GO:2000809;GO:1902897;GO:0097150;GO:0097118;GO:0090090;GO:0070445;GO:0090002;GO:0060019;GO:0060563;GO:0051146;GO:0048872;GO:0048854;GO:0048514;GO:0044331;GO:0021987;GO:0043410;GO:0021537;GO:0016477;GO:0010001;GO:0016339;GO:0007157;GO:0007156;GO:0007155;GO:…	K06736-ko04514 Cell adhesion molecules (CAMs);ko05412 Arrhythmogenic right ventricular cardiomyopathy (ARVC)	KOG3594-FOG: Cadherin repeats[S]
ENSG00000157216	65.1415	107.137	-0.717814	3.86e-25	6.16e-24	down	SSBP3	single stranded DNA binding protein 3 [Source:HGNC Symbol;Acc:HGNC:15674]	GO:0043234;GO:2000744;GO:0060323;GO:0060322;GO:0045944;GO:0045893;GO:0021547;GO:0021501;GO:0008284;GO:0006461;GO:0002244;GO:0005515;GO:0006355;GO:0006351;GO:0003677;GO:0006366;GO:0005634;GO:0003697;GO:0000978;GO:0001077	-	KOG4594-Sequence-specific single-stranded-DNA-binding protein[LKR]
ENSG00000125898	2.14652	7.98133	-1.89463	4e-25	6.38e-24	down	FAM110A	family with sequence similarity 110 member A [Source:HGNC Symbol;Acc:HGNC:16188]	GO:0005515;GO:0005737;GO:0005856;GO:0000922;GO:0005815	-	-
ENSG00000108106	82.3443	102.274	-0.312703	4.22e-25	6.72e-24	-	UBE2S	ubiquitin conjugating enzyme E2 S [Source:HGNC Symbol;Acc:HGNC:17895]	GO:0051301;GO:0016567;GO:0016740;GO:0005524;GO:0000166;GO:0007049;GO:0005737;GO:0031625;GO:0005829;GO:0061631;GO:0061630;GO:0005654;GO:0004842;GO:0006464;GO:0070534;GO:0010458;GO:0010994;GO:0031145;GO:0070979;GO:1904668;GO:0005680;GO:0085020;GO:0035519;GO:0044314	K10583-ko04120 Ubiquitin mediated proteolysis	KOG0423-Ubiquitin-protein ligase[O]
ENSG00000104408	207.881	254.157	-0.289964	4.4e-25	7e-24	-	EIF3E	eukaryotic translation initiation factor 3 subunit E [Source:HGNC Symbol;Acc:HGNC:3277]	GO:0016604;GO:0005829;GO:0005852;GO:0003743;GO:0005737;GO:0006413;GO:0005515;GO:0006446;GO:0006412;GO:0016020;GO:0005634;GO:0003723;GO:0005654;GO:0045296;GO:0070062;GO:0047485;GO:0000785;GO:0016605;GO:0000184;GO:0045727;GO:1902416;GO:0045947;GO:0033290;GO:0016282;GO:0001731	K03250-ko03013 RNA transport;ko05160 Hepatitis C	KOG2758-Translation initiation factor 3, subunit e (eIF-3e)[J]
ENSG00000128000	1.1171	1.52605	-0.450053	4.52e-25	7.19e-24	-	ZNF780B	zinc finger protein 780B [Source:HGNC Symbol;Acc:HGNC:33109]	GO:0005622;GO:0006355;GO:0006351;GO:0003677;GO:0046872;GO:0005634;GO:0003676;GO:0003700	-	KOG1721-FOG: Zn-finger[R]
ENSG00000167703	20.1866	25.5135	-0.337861	5.01e-25	7.96e-24	-	SLC43A2	solute carrier family 43 member 2 [Source:HGNC Symbol;Acc:HGNC:23087]	GO:0003333;GO:0055085;GO:0016021;GO:0016020;GO:0006810;GO:0005886;GO:0005887;GO:1902475;GO:0006865;GO:0015179;GO:0015807;GO:0015171;GO:0015175;GO:0015804	-	-
ENSG00000186716	66.5372	76.431	-0.199996	5.38e-25	8.54e-24	-	BCR	BCR, RhoGEF and GTPase activating protein [Source:HGNC Symbol;Acc:HGNC:1014]	GO:0014069;GO:0005886;GO:0005829;GO:0005737;GO:2000378;GO:0071222;GO:0065002;GO:0060313;GO:0060268;GO:0060216;GO:0051726;GO:0051171;GO:0050885;GO:0050766;GO:0050728;GO:0048872;GO:0048008;GO:0046777;GO:0043314;GO:0043114;GO:0042472;GO:0032496;GO:0030336;GO:0030036;GO:0007420;GO:0003014;GO:0002692;GO:0019899;GO:0005096;GO:0005515;GO:0035023;GO:0005089;GO:0018108;GO:0007165;GO:0035556;GO:0016310;GO:…	K08878-ko05200 Pathways in cancer;ko05220 Chronic myeloid leukemia	KOG4269-Rac GTPase-activating protein BCR/ABR[T]
ENSG00000136731	42.3546	33.1064	0.355409	5.76e-25	9.12e-24	-	UGGT1	UDP-glucose glycoprotein glucosyltransferase 1 [Source:HGNC Symbol;Acc:HGNC:15663]	GO:0006486;GO:0003980;GO:0097359;GO:0005793;GO:0005788;GO:0051082;GO:0016757;GO:0005783;GO:0016740;GO:0044322;GO:0070062;GO:0005515;GO:1904380;GO:0051084	K11718-ko04141 Protein processing in endoplasmic reticulum	KOG1879-UDP-glucose:glycoprotein glucosyltransferase[G]
ENSG00000140323	0.759832	0.453807	0.743602	0.00021462	0.000797728	-	DISP2	dispatched RND transporter family member 2 [Source:HGNC Symbol;Acc:HGNC:19712]	GO:0016021;GO:0016020;GO:0005886;GO:0007224;GO:0003674;GO:0005575	-	KOG3664-Predicted patched transmembrane receptor[T]
ENSG00000163357	0.762874	0.148593	2.36008	5.98e-05	0.000243401	-	DCST1	DC-STAMP domain containing 1 [Source:HGNC Symbol;Acc:HGNC:26539]	GO:0016021;GO:0016020;GO:0046872;GO:0008270	-	KOG3726-Uncharacterized conserved protein[S]
ENSG00000198901	16.8494	30.3941	-0.851096	6.5e-25	1.03e-23	down	PRC1	protein regulator of cytokinesis 1 [Source:HGNC Symbol;Acc:HGNC:9341]	GO:0005515;GO:0005856;GO:0015630;GO:0005886;GO:0051301;GO:0005654;GO:0005737;GO:0005634;GO:0008017;GO:0007049;GO:0001578;GO:0005874;GO:0000226;GO:0000922;GO:0005819;GO:0030496;GO:0000910;GO:0005829;GO:0008284;GO:0019894;GO:0019901;GO:0000022;GO:0005876;GO:0070938	-	KOG4302-Microtubule-associated protein essential for anaphase spindle elongation[DZ]
ENSG00000253729	55.1959	45.6921	0.272615	6.64e-25	1.05e-23	-	PRKDC	protein kinase, DNA-activated, catalytic polypeptide [Source:HGNC Symbol;Acc:HGNC:9413]	GO:0005634;GO:2001229;GO:2000773;GO:0048639;GO:0048538;GO:0048536;GO:0048146;GO:0043065;GO:0042752;GO:0035234;GO:0033153;GO:0033152;GO:0033151;GO:0033077;GO:0031648;GO:0030098;GO:0014823;GO:0010332;GO:0010212;GO:0008630;GO:0007507;GO:0007420;GO:0006303;GO:0006302;GO:0002684;GO:0002638;GO:0002377;GO:0002360;GO:0002328;GO:0002326;GO:0001933;GO:0001756;GO:0000723;GO:0019899;GO:0004677;GO:0003690;GO:…	K06642-ko03450 Non-homologous end-joining;ko04110 Cell cycle	KOG0891-DNA-dependent protein kinase[L]
ENSG00000100906	98.9381	69.7903	0.503499	7.1e-25	1.12e-23	-	NFKBIA	NFKB inhibitor alpha [Source:HGNC Symbol;Acc:HGNC:7797]	GO:0043234;GO:0005829;GO:0005737;GO:0005634;GO:0097421;GO:0071407;GO:0071345;GO:0070431;GO:0070427;GO:0050729;GO:0045893;GO:0045746;GO:0045638;GO:0043330;GO:0042127;GO:0035994;GO:0034142;GO:0033209;GO:0032496;GO:0032495;GO:0031663;GO:0010468;GO:0007253;GO:0000060;GO:0051059;GO:0032403;GO:0031072;GO:0005622;GO:0007249;GO:0005515;GO:0005886;GO:0038095;GO:0042802;GO:0045944;GO:0002223;GO:0016579;GO:…	K04734-ko04064 NF-kappa B signaling pathway;ko04668 TNF signaling pathway;ko04024 cAMP signaling pathway;ko04210 Apoptosis;ko04620 Toll-like receptor signaling pathway;ko04624 Toll and Imd signaling pathway;ko04621 NOD-like receptor signaling pathway;ko04622 RIG-I-like receptor signaling pathway;ko04623 Cytosolic DNA-sensing pathway;ko04660 T cell receptor signaling pathway;ko04662 B cell recepto…	KOG0504-FOG: Ankyrin repeat[R]
ENSG00000181222	89.3849	74.9984	0.253171	7.31e-25	1.15e-23	-	POLR2A	RNA polymerase II subunit A [Source:HGNC Symbol;Acc:HGNC:9187]	GO:0005634;GO:0005719;GO:0071453;GO:0014070;GO:0003677;GO:0001047;GO:0003899;GO:0006351;GO:0005665;GO:0006366;GO:0016740;GO:0005654;GO:0016779;GO:0016070;GO:0060964;GO:0005515;GO:0006355;GO:0046872;GO:0003723;GO:0006368;GO:0006370;GO:0050434;GO:0006367;GO:0042795;GO:0006353;GO:0000398;GO:0031625;GO:0006283;GO:0008543;GO:0035019;GO:0033120;GO:0000974;GO:0001055;GO:0003968;GO:0001172	-	-
ENSG00000164442	44.7527	61.9189	-0.468405	7.45e-25	1.17e-23	-	CITED2	Cbp/p300 interacting transactivator with Glu/Asp rich carboxy-terminal domain 2 [Source:HGNC Symbol;Acc:HGNC:1987]	GO:0019904;GO:0043234;GO:0005515;GO:0003700;GO:0006355;GO:0006351;GO:0006366;GO:0005634;GO:0007275;GO:0030154;GO:0003713;GO:0045893;GO:0003714;GO:0010628;GO:0007507;GO:0005654;GO:0003682;GO:0008283;GO:0043066;GO:0001666;GO:0045944;GO:0010629;GO:0000122;GO:0030511;GO:0045892;GO:0000790;GO:0003151;GO:0043627;GO:0001106;GO:0022409;GO:0030336;GO:0060412;GO:0045787;GO:0007368;GO:0007530;GO:0001889;GO:…	-	-
ENSG00000101439	539.415	561.129	-0.0569367	7.67e-25	1.2e-23	-	CST3	cystatin C [Source:HGNC Symbol;Acc:HGNC:2475]	GO:0048471;GO:0043292;GO:0043025;GO:0031982;GO:0042995;GO:0031965;GO:0030424;GO:0005783;GO:0005764;GO:0005771;GO:0005737;GO:0005615;GO:0005604;GO:0070301;GO:0060548;GO:0060009;GO:0048678;GO:0043067;GO:0045740;GO:0042493;GO:0042747;GO:0034599;GO:0032355;GO:0031667;GO:0014070;GO:0010035;GO:0009743;GO:0009636;GO:0008584;GO:0008284;GO:0007566;GO:0007431;GO:0007420;GO:0006979;GO:0006915;GO:0001775;GO:…	K13899-ko04970 Salivary secretion	-
ENSG00000123933	113.947	133.675	-0.230376	8.01e-25	1.26e-23	-	MXD4	MAX dimerization protein 4 [Source:HGNC Symbol;Acc:HGNC:13906]	GO:0005515;GO:0006355;GO:0006351;GO:0003677;GO:0046983;GO:0005634;GO:0003714;GO:0008285;GO:0000122	-	KOG2483-Upstream transcription factor 2/L-myc-2 protein[K]
ENSG00000125089	126.978	102.813	0.304559	8.56e-25	1.34e-23	-	SH3TC1	SH3 domain and tetratricopeptide repeats 1 [Source:HGNC Symbol;Acc:HGNC:26009]	GO:0008150;GO:0005575	-	-
ENSG00000142453	115.853	136.628	-0.237965	9.12e-25	1.43e-23	-	CARM1	coactivator associated arginine methyltransferase 1 [Source:HGNC Symbol;Acc:HGNC:23393]	GO:0090575;GO:0043234;GO:0005829;GO:0005737;GO:0005634;GO:2000171;GO:1902415;GO:0071168;GO:0060350;GO:0051591;GO:0051092;GO:0045944;GO:0045600;GO:0034971;GO:0034969;GO:0033146;GO:0032091;GO:0030520;GO:0030518;GO:0016571;GO:0008284;GO:0007568;GO:0006479;GO:0006355;GO:0003420;GO:0070577;GO:0044212;GO:0042803;GO:0042054;GO:0035642;GO:0035242;GO:0030374;GO:0016274;GO:0008276;GO:0003713;GO:0001105;GO:…	K05931-ko01522 Endocrine resistance	KOG1500-Protein arginine N-methyltransferase CARM1[OK]
ENSG00000124920	0.764674	0.481995	0.665827	0.0211025	0.047323	-	MYRF	myelin regulatory factor [Source:HGNC Symbol;Acc:HGNC:1181]	GO:0005634;GO:0048709;GO:0045893;GO:0032286;GO:0031643;GO:0022010;GO:0014003;GO:0006508;GO:0008233;GO:0006355;GO:0006351;GO:0003700;GO:0003677;GO:0016787;GO:0005789;GO:0005783;GO:0005654;GO:0005829;GO:0005794;GO:0016021;GO:0016020;GO:0005737;GO:0030154	-	KOG3661-Uncharacterized conserved protein[S]
ENSG00000102858	39.6676	38.1499	0.0562816	9.51e-25	1.49e-23	-	MGRN1	mahogunin ring finger 1 [Source:HGNC Symbol;Acc:HGNC:20254]	GO:0000209;GO:0061630;GO:0005515;GO:0005886;GO:0005829;GO:0016567;GO:0016740;GO:0046872;GO:0008270;GO:0016020;GO:0005737;GO:0005634;GO:0005768;GO:0070062;GO:0008333;GO:0005769;GO:0004842;GO:0006513;GO:0043951;GO:0045744;GO:0016874	K10604-ko04120 Ubiquitin mediated proteolysis	KOG4265-Predicted E3 ubiquitin ligase[O]
ENSG00000158373	0.77505	0.085221	3.18501	0.00609687	0.0162027	-	HIST1H2BD	histone cluster 1 H2B family member d [Source:HGNC Symbol;Acc:HGNC:4747]	GO:0005694;GO:0000786;GO:0046982;GO:0003677;GO:0005654;GO:0005829;GO:0005634;GO:0003674;GO:0016567;GO:0070062;GO:0006334	K11252-ko05203 Viral carcinogenesis;ko05322 Systemic lupus erythematosus;ko05034 Alcoholism	KOG1744-Histone H2B[B]
ENSG00000138623	0.779407	0.26515	1.55557	0.000131849	0.00050775	-	SEMA7A	semaphorin 7A (John Milton Hagen blood group) [Source:HGNC Symbol;Acc:HGNC:10741]	GO:0009897;GO:0070374;GO:0060907;GO:0050727;GO:0048675;GO:0045773;GO:0031175;GO:0021988;GO:0007229;GO:0001934;GO:0005178;GO:0005515;GO:0005886;GO:0016020;GO:0007275;GO:0007399;GO:0030154;GO:0031225;GO:0006954;GO:0006955;GO:0001649	K06529-ko04360 Axon guidance	KOG3611-Semaphorins[T]
ENSG00000166619	130.875	102.988	0.345712	1.35e-24	2.09e-23	-	BLCAP	bladder cancer associated protein [Source:HGNC Symbol;Acc:HGNC:1055]	GO:0005515;GO:0016021;GO:0016020;GO:0006915;GO:0007049;GO:0030262	-	KOG4489-Uncharacterized conserved protein BC10 (implicated in bladder cancer in humans)[S]
ENSG00000204231	37.0077	49.8286	-0.429147	1.36e-24	2.11e-23	-	RXRB	retinoid X receptor beta [Source:HGNC Symbol;Acc:HGNC:10478]	GO:0043401;GO:0030522;GO:0003707;GO:0005515;GO:0043565;GO:0006355;GO:0006351;GO:0003700;GO:0003677;GO:0005634;GO:0046872;GO:0008270;GO:0005654;GO:0003713;GO:0006367;GO:0045944;GO:0001228;GO:0000977;GO:0004879;GO:0004886;GO:0048384	K08525-ko04920 Adipocytokine signaling pathway;ko03320 PPAR signaling pathway;ko04919 Thyroid hormone signaling pathway;ko05200 Pathways in cancer;ko05202 Transcriptional misregulation in cancers;ko05216 Thyroid cancer;ko05222 Small cell lung cancer;ko05223 Non-small cell lung cancer	KOG3575-FOG: Hormone receptors[T]
ENSG00000167130	15.1307	25.5834	-0.757731	1.68e-24	2.61e-23	down	DOLPP1	dolichyldiphosphatase 1 [Source:HGNC Symbol;Acc:HGNC:29565]	GO:0030176;GO:0006487;GO:0047874;GO:0016787;GO:0005789;GO:0005783;GO:0016021;GO:0016020;GO:0006486;GO:0006489	K07252-ko00510 N-Glycan biosynthesis	KOG3146-Dolichyl pyrophosphate phosphatase and related acid phosphatases[I]
ENSG00000115282	9.42441	16.4792	-0.806171	1.74e-24	2.7e-23	down	TTC31	tetratricopeptide repeat domain 31 [Source:HGNC Symbol;Acc:HGNC:25759]	-	-	KOG0548-Molecular co-chaperone STI1[O]
ENSG00000133112	2753.17	2504.16	0.136767	1.84e-24	2.85e-23	-	TPT1	tumor protein, translationally-controlled 1 [Source:HGNC Symbol;Acc:HGNC:12022]	GO:0005515;GO:0005829;GO:0005737;GO:0003723;GO:0006816;GO:0005509;GO:0070062;GO:0008017;GO:0009615;GO:0030154;GO:0042981;GO:0043066;GO:0005615;GO:0005634;GO:0006874;GO:0045298;GO:1902230;GO:0005771;GO:0005654;GO:2000384;GO:0008134;GO:0019827	-	KOG1727-Microtubule-binding protein (translationally controlled tumor protein)[DZ]
ENSG00000254806	0.0001	5.65911	-15.7883	1.91e-24	2.96e-23	down	SYS1-DBNDD2	SYS1-DBNDD2 readthrough (NMD candidate) [Source:HGNC Symbol;Acc:HGNC:33535]	GO:0016021;GO:0016020;GO:0005829;GO:0030173;GO:0005802;GO:0000042;GO:0006895;GO:0043001	-	-
ENSG00000162302	36.9698	47.3373	-0.35663	1.92e-24	2.96e-23	-	RPS6KA4	ribosomal protein S6 kinase A4 [Source:HGNC Symbol;Acc:HGNC:10433]	GO:0035556;GO:0016310;GO:0016301;GO:0000287;GO:0016740;GO:0005654;GO:0005829;GO:0006468;GO:0005524;GO:0004674;GO:0000166;GO:0004672;GO:0005515;GO:0006355;GO:0046872;GO:0005634;GO:0006954;GO:0005737;GO:0045944;GO:0051092;GO:0070498;GO:0001818;GO:0016572;GO:0032793;GO:0033129;GO:0035066;GO:0043987;GO:0043988;GO:0004711	K16510-ko04010 MAPK signaling pathway;ko04668 TNF signaling pathway	KOG0598-Ribosomal protein S6 kinase and related proteins[RT]
ENSG00000211448	0.785186	0.51204	0.616778	0.0128495	0.0310694	-	DIO2	iodothyronine deiodinase 2 [Source:HGNC Symbol;Acc:HGNC:2884]	GO:0055114;GO:0016491;GO:0016021;GO:0016020;GO:0005886;GO:0004800;GO:0042446;GO:0031625;GO:0006590;GO:0042403;GO:0008430;GO:0001514;GO:0042404;GO:0005623;GO:0045454	-	-
ENSG00000140521	56.5304	38.118	0.568554	2.05e-24	3.16e-23	-	POLG	DNA polymerase gamma, catalytic subunit [Source:HGNC Symbol;Acc:HGNC:9179]	GO:0003677;GO:0006260;GO:0005760;GO:0043195;GO:0005739;GO:0071333;GO:0055093;GO:0010332;GO:0009416;GO:0007568;GO:0003887;GO:0005515;GO:0090305;GO:0016740;GO:0003676;GO:0016779;GO:0071897;GO:0070062;GO:0003682;GO:0043234;GO:0006259;GO:0002020;GO:0042645;GO:0006261;GO:0008408;GO:0006264;GO:0006287	K02332-ko04139 Regulation of mitophagy - yeast	KOG3657-Mitochondrial DNA polymerase gamma, catalytic subunit[L]
ENSG00000083312	55.2574	62.9732	-0.18857	2.36e-24	3.64e-23	-	TNPO1	transportin 1 [Source:HGNC Symbol;Acc:HGNC:6401]	GO:0005515;GO:0015031;GO:0006886;GO:0005737;GO:0005634;GO:0006810;GO:0003723;GO:0008536;GO:0035735;GO:0005929;GO:0005829;GO:0070062;GO:0043488;GO:0008565;GO:0006607;GO:0016032;GO:0031965;GO:0034399;GO:0008139;GO:0006610;GO:0000060	-	KOG2023-Nuclear transport receptor Karyopherin-beta2/Transportin (importin beta superfamily)[YU]
ENSG00000198793	41.2627	33.1146	0.317371	2.56e-24	3.95e-23	-	MTOR	mechanistic target of rapamycin [Source:HGNC Symbol;Acc:HGNC:3942]	GO:0016301;GO:0006468;GO:0016310;GO:0016740;GO:0005524;GO:0004674;GO:0000166;GO:0044877;GO:0043025;GO:0032991;GO:0031931;GO:0030425;GO:0016605;GO:0012505;GO:0005829;GO:0005764;GO:0005634;GO:1990253;GO:1904213;GO:1904206;GO:1904197;GO:1904193;GO:1904058;GO:1904056;GO:1904000;GO:1903691;GO:1901216;GO:0090559;GO:0090335;GO:0071456;GO:0071233;GO:0071230;GO:0061051;GO:0060999;GO:0060252;GO:0060135;GO:…	K07203-ko04012 ErbB signaling pathway;ko04630 Jak-STAT signaling pathway;ko04066 HIF-1 signaling pathway;ko04072 Phospholipase D signaling pathway;ko04151 PI3K-Akt signaling pathway;ko04152 AMPK signaling pathway;ko04150 mTOR signaling pathway;ko04139 Regulation of mitophagy - yeast;ko04910 Insulin signaling pathway;ko04920 Adipocytokine signaling pathway;ko04919 Thyroid hormone signaling pathway…	KOG0891-DNA-dependent protein kinase[L]
ENSG00000146592	0.791832	0.409729	0.950524	0.0103136	0.0256022	-	CREB5	cAMP responsive element binding protein 5 [Source:HGNC Symbol;Acc:HGNC:16844]	GO:0043565;GO:0003700;GO:0006355;GO:0006351;GO:0003677;GO:0046872;GO:0005634;GO:0003676;GO:0045893;GO:0005515;GO:0070062;GO:0006366	K09047-ko04668 TNF signaling pathway;ko04024 cAMP signaling pathway;ko04022 cGMP - PKG signaling pathway;ko04151 PI3K-Akt signaling pathway;ko04152 AMPK signaling pathway;ko04911 Insulin secretion;ko04922 Glucagon signaling pathway;ko04915 Estrogen signaling pathway;ko04918 Thyroid hormone synthesis;ko04925 Aldosterone synthesis and secretion;ko04261 Adrenergic signaling in cardiomyocytes;ko04962…	KOG1414-Transcriptional activator FOSB/c-Fos and related bZIP transcription factors[K]
ENSG00000141644	43.6365	33.6736	0.373917	3.68e-24	5.65e-23	-	MBD1	methyl-CpG binding domain protein 1 [Source:HGNC Symbol;Acc:HGNC:6916]	GO:0005515;GO:0005694;GO:0006355;GO:0006351;GO:0003677;GO:0046872;GO:0008270;GO:0016607;GO:0005634;GO:0045892;GO:0016363;GO:0006366;GO:0008327;GO:0010385;GO:0005737;GO:0000790;GO:0048712;GO:0044030;GO:0042493;GO:0042220;GO:0032355;GO:0031667;GO:0030182;GO:0014070;GO:0010629;GO:0007568;GO:0007507;GO:0003682	-	-
ENSG00000103495	94.0294	63.0763	0.576013	4.05e-24	6.22e-23	-	MAZ	MYC associated zinc finger protein [Source:HGNC Symbol;Acc:HGNC:6914]	GO:0005515;GO:0006355;GO:0006351;GO:0003677;GO:0046872;GO:0005634;GO:0003723;GO:0003676;GO:0006367;GO:0000979;GO:0006369	-	KOG1721-FOG: Zn-finger[R]
ENSG00000134287	173.644	146.651	0.243747	4.44e-24	6.8e-23	-	ARF3	ADP ribosylation factor 3 [Source:HGNC Symbol;Acc:HGNC:654]	GO:0005794;GO:0005525;GO:0005622;GO:0000166;GO:0007264;GO:0015031;GO:0005737;GO:0006810;GO:0048471;GO:0016192;GO:0070062;GO:0003924;GO:0006661;GO:0000139;GO:0006890	K07938-ko04144 Endocytosis	KOG0070-GTP-binding ADP-ribosylation factor Arf1[U]
ENSG00000134668	76.0202	91.8777	-0.273331	4.58e-24	7.01e-23	-	SPOCD1	SPOC domain containing 1 [Source:HGNC Symbol;Acc:HGNC:26338]	GO:0006351;GO:0010923	-	KOG1634-Predicted transcription factor DATF1, contains PHD and TFS2M domains[K]
ENSG00000091986	6.3179	4.72489	0.419163	5.15e-24	7.87e-23	-	CCDC80	coiled-coil domain containing 80 [Source:HGNC Symbol;Acc:HGNC:30649]	GO:0005615;GO:0005614;GO:0005604;GO:0005578;GO:0030198;GO:0010811;GO:0008201;GO:0005539;GO:0001968;GO:0005576;GO:0016021;GO:0016020	-	-
ENSG00000127947	43.0186	52.4297	-0.285424	5.24e-24	8e-23	-	PTPN12	protein tyrosine phosphatase, non-receptor type 12 [Source:HGNC Symbol;Acc:HGNC:9645]	GO:0005829;GO:0002102;GO:0042246;GO:0006470;GO:0004725;GO:0004721;GO:0005515;GO:0016311;GO:0016791;GO:0016787;GO:0005737;GO:0030054;GO:0005925;GO:0042995;GO:0035335;GO:0017124;GO:0038128;GO:1901185;GO:0071364;GO:2000587;GO:0042058;GO:0004726	-	KOG0789-Protein tyrosine phosphatase[T]
ENSG00000135597	21.329	33.9929	-0.672414	5.71e-24	8.7e-23	down	REPS1	RALBP1 associated Eps domain containing 1 [Source:HGNC Symbol;Acc:HGNC:15578]	GO:0006898;GO:0005509;GO:0005515;GO:0005886;GO:0046872;GO:0016020;GO:0005905;GO:0005829;GO:0061024;GO:0017124	-	KOG1955-Ral-GTPase effector RALBP1[U]
ENSG00000184254	31.4906	41.64	-0.403049	5.75e-24	8.76e-23	-	ALDH1A3	aldehyde dehydrogenase 1 family member A3 [Source:HGNC Symbol;Acc:HGNC:409]	GO:0008152;GO:0055114;GO:0016491;GO:0005829;GO:0005634;GO:0005737;GO:0070384;GO:0060324;GO:0060166;GO:0060013;GO:0050885;GO:0048048;GO:0043584;GO:0043065;GO:0042573;GO:0042472;GO:0031076;GO:0021768;GO:0007626;GO:0002138;GO:0002072;GO:0070324;GO:0070403;GO:0004030;GO:0004029;GO:0042803;GO:0005886;GO:0070062;GO:0051289;GO:0001758;GO:0042572;GO:0042574	K00129-ko00010 Glycolysis / Gluconeogenesis;ko00340 Histidine metabolism;ko00350 Tyrosine metabolism;ko00360 Phenylalanine metabolism;ko00410 beta-Alanine metabolism;ko00980 Metabolism of xenobiotics by cytochrome P450;ko00982 Drug metabolism - cytochrome P450;ko05204 Chemical carcinogenesis	KOG2450-Aldehyde dehydrogenase[C]
ENSG00000033627	27.5334	39.8762	-0.534345	6.09e-24	9.27e-23	-	ATP6V0A1	ATPase H+ transporting V0 subunit a1 [Source:HGNC Symbol;Acc:HGNC:865]	GO:0042470;GO:0005515;GO:0005886;GO:0006811;GO:0005829;GO:0043231;GO:0005794;GO:0016021;GO:0016020;GO:0016607;GO:0006810;GO:0015078;GO:0015991;GO:0015992;GO:0000220;GO:0033179;GO:0030659;GO:0031410;GO:0070062;GO:0034220;GO:0010008;GO:0043312;GO:0030670;GO:0030667;GO:0008286;GO:0016241;GO:0033572;GO:0090383;GO:0101003;GO:0051117;GO:0015986;GO:0005765;GO:0046961;GO:0070072;GO:0016471;GO:0007035;GO:…	K02154-ko00190 Oxidative phosphorylation;ko04145 Phagosome;ko04142 Lysosome;ko04966 Collecting duct acid secretion;ko04721 Synaptic vesicle cycle;ko05323 Rheumatoid arthritis;ko05110 Vibrio cholerae infection;ko05120 Epithelial cell signaling in Helicobacter pylori infection;ko05152 Tuberculosis	KOG2189-Vacuolar H+-ATPase V0 sector, subunit a[C]
ENSG00000205544	75.0545	124.099	-0.725478	6.66e-24	1.01e-22	down	TMEM256	transmembrane protein 256 [Source:HGNC Symbol;Acc:HGNC:28618]	GO:0016021;GO:0016020;GO:0003674;GO:0008150;GO:0070062	-	KOG3472-Predicted small membrane protein[S]
ENSG00000110492	470.096	523.401	-0.15496	1.07e-23	1.63e-22	-	MDK	midkine (neurite growth-promoting factor 2) [Source:HGNC Symbol;Acc:HGNC:6972]	GO:0042995;GO:0005737;GO:1901215;GO:0051384;GO:0050795;GO:0045893;GO:0043524;GO:0042493;GO:0030421;GO:0030325;GO:0021987;GO:0021766;GO:0021681;GO:0021542;GO:0016477;GO:0009725;GO:0009611;GO:0007614;GO:0001662;GO:0005576;GO:0008083;GO:0007275;GO:0007399;GO:0030154;GO:0008201;GO:0007165;GO:0007219;GO:0051781	-	-
ENSG00000126562	0.798775	0.382227	1.06336	0.00294703	0.0085793	-	WNK4	WNK lysine deficient protein kinase 4 [Source:HGNC Symbol;Acc:HGNC:14544]	GO:0065009;GO:0016020;GO:0005923;GO:0005829;GO:0005737;GO:0090188;GO:0050794;GO:0010766;GO:0008104;GO:0006821;GO:0006811;GO:0006468;GO:0004674;GO:0005515;GO:0016310;GO:0016301;GO:0016740;GO:0005524;GO:0000166;GO:0004672;GO:0030054;GO:0035556;GO:0070294;GO:0019869;GO:0050801;GO:0072156	-	KOG0584-Serine/threonine protein kinase[R]
ENSG00000147133	10.2436	8.80558	0.218231	1.46e-23	2.21e-22	-	TAF1	TATA-box binding protein associated factor 1 [Source:HGNC Symbol;Acc:HGNC:11535]	GO:0005515;GO:0016746;GO:0006355;GO:0006351;GO:0003677;GO:0016310;GO:0016301;GO:0016740;GO:0005654;GO:0005524;GO:0004674;GO:0000166;GO:0005634;GO:0007049;GO:0004402;GO:0016573;GO:0006352;GO:0005669;GO:0000209;GO:0016032;GO:0045944;GO:0003713;GO:0006366;GO:0006368;GO:0001075;GO:0006367;GO:1901796;GO:0000790;GO:0071339;GO:0046982;GO:0050821;GO:0046777;GO:0044212;GO:0032436;GO:0005730;GO:0018105;GO:…	K03125-ko03022 Basal transcription factors	KOG0008-Transcription initiation factor TFIID, subunit TAF1[K]
ENSG00000165757	29.9571	23.2448	0.365993	1.6e-23	2.43e-22	-	KIAA1462	KIAA1462 [Source:HGNC Symbol;Acc:HGNC:29283]	GO:0030054;GO:0005911;GO:0007155;GO:0005912	-	-
ENSG00000066279	0.691519	1.9182	-1.47191	1.74e-23	2.63e-22	-	ASPM	abnormal spindle microtubule assembly [Source:HGNC Symbol;Acc:HGNC:19048]	GO:0097431;GO:0072687;GO:0030496;GO:0005874;GO:0005737;GO:0000922;GO:0097150;GO:0090306;GO:0090263;GO:0051661;GO:0051445;GO:0048589;GO:0048477;GO:0045769;GO:0045665;GO:0021987;GO:0021873;GO:0008584;GO:0007420;GO:0007283;GO:0002052;GO:0001764;GO:0005516;GO:0051301;GO:0005634;GO:0007049;GO:0005856;GO:0005819;GO:0007051;GO:0051653;GO:0036449	-	KOG0165-Microtubule-associated protein Asp[Z]
ENSG00000183186	0.802107	0.425915	0.913229	0.018522	0.0422183	-	C2CD4C	C2 calcium dependent domain containing 4C [Source:HGNC Symbol;Acc:HGNC:29417]	GO:0005886;GO:0005509;GO:0005544	-	-
ENSG00000114391	931.395	1045.8	-0.167142	2.21e-23	3.34e-22	-	RPL24	ribosomal protein L24 [Source:HGNC Symbol;Acc:HGNC:10325]	GO:0060041;GO:0031290;GO:0021554;GO:0010458;GO:0007093;GO:0006412;GO:0000027;GO:0005840;GO:0030529;GO:0016020;GO:0003723;GO:0003735;GO:0005829;GO:0045296;GO:0005737;GO:0070062;GO:0005515;GO:0006413;GO:0006364;GO:0000184;GO:0019083;GO:0006614;GO:0022625;GO:1902626	K02896-ko03010 Ribosome	KOG1722-60s ribosomal protein L24[J]
ENSG00000270299	0.805117	0.023615	5.09142	1.99e-09	1.39e-08	-	AL121758.1	-	-	-	-
ENSG00000164104	33.1576	56.4716	-0.768185	2.78e-23	4.19e-22	down	HMGB2	high mobility group box 2 [Source:HGNC Symbol;Acc:HGNC:5000]	GO:0005737;GO:0005634;GO:0005615;GO:0000790;GO:1902042;GO:0072091;GO:0050767;GO:0048545;GO:0045944;GO:0045089;GO:0043388;GO:0032728;GO:0032496;GO:0010629;GO:0010628;GO:0008584;GO:0007289;GO:0007283;GO:0006357;GO:0002437;GO:0019904;GO:0008134;GO:0003690;GO:0001158;GO:0005576;GO:0005515;GO:0005694;GO:0006334;GO:0005623;GO:0003700;GO:0006355;GO:0006351;GO:0003677;GO:0005730;GO:0003723;GO:0048471;GO:…	-	KOG0381-HMG box-containing protein[R]
ENSG00000139990	36.366	33.3993	0.122771	2.99e-23	4.49e-22	-	DCAF5	DDB1 and CUL4 associated factor 5 [Source:HGNC Symbol;Acc:HGNC:20224]	GO:0005739;GO:0016567;GO:0005654;GO:0043687;GO:0080008	-	KOG4227-WD40 repeat protein[R]
ENSG00000110090	33.6168	43.1265	-0.359394	4.08e-23	6.14e-22	-	CPT1A	carnitine palmitoyltransferase 1A [Source:HGNC Symbol;Acc:HGNC:2328]	GO:0019216;GO:0005739;GO:0006631;GO:0006629;GO:0016746;GO:0016740;GO:0016021;GO:0016020;GO:0006810;GO:0005741;GO:0030855;GO:0007623;GO:0006853;GO:0001676;GO:0006635;GO:0004095;GO:0009437;GO:0031307;GO:0043231;GO:0005743;GO:0071398;GO:0051260;GO:0050796;GO:0046320;GO:0042755;GO:0042493;GO:0032000;GO:0014070;GO:0006641;GO:0006006;GO:1990698;GO:0042802	K08765-ko01212 Fatty acid metabolism;ko00071 Fatty acid degradation;ko04152 AMPK signaling pathway;ko04922 Glucagon signaling pathway;ko04920 Adipocytokine signaling pathway;ko03320 PPAR signaling pathway;ko04931 Insulin resistance	KOG3717-Carnitine O-acyltransferase CRAT[I]
ENSG00000005194	38.2415	57.081	-0.577871	5.43e-23	8.15e-22	-	CIAPIN1	cytokine induced apoptosis inhibitor 1 [Source:HGNC Symbol;Acc:HGNC:28050]	GO:0005737;GO:0005730;GO:0043066;GO:0030097;GO:0005515;GO:0005739;GO:0008152;GO:0008168;GO:0005654;GO:0046872;GO:0005634;GO:0006915;GO:0032259;GO:0051536;GO:0016226;GO:0051537;GO:0005758	-	KOG4020-Protein DRE2, required for cell viability[S]
ENSG00000126903	16.076	28.1876	-0.810153	5.62e-23	8.42e-22	down	SLC10A3	solute carrier family 10 member 3 [Source:HGNC Symbol;Acc:HGNC:22979]	GO:0015293;GO:0016020;GO:0055085;GO:0016021;GO:0006810;GO:0008508;GO:0015721;GO:0032526;GO:0010033	-	KOG2718-Na+-bile acid cotransporter[P]
ENSG00000118777	3.74815	9.43447	-1.33177	5.82e-23	8.72e-22	down	ABCG2	ATP binding cassette subfamily G member 2 (Junior blood group) [Source:HGNC Symbol;Acc:HGNC:74]	GO:0005515;GO:0005886;GO:0005739;GO:0005634;GO:0005524;GO:0000166;GO:0016020;GO:0055085;GO:0016021;GO:0006810;GO:0042626;GO:0016887;GO:0031966;GO:0042803;GO:0005215;GO:0006855;GO:0046415;GO:0016324;GO:0015232;GO:0015886;GO:0043235;GO:0042493;GO:0042908;GO:0006879;GO:0017127;GO:0033344;GO:0008559	K05681-ko02010 ABC transporters;ko04976 Bile secretion	-
[truncated: 19,336 more rows]
